# Supplementary material for: Geography and language divergence: The case of Andic languages
Source: PLoS One. 2022 May 26;17(5):e0265460. doi: 10.1371/journal.pone.0265460 (PMC9135239; doi:10.1371/journal.pone.0265460)
Supplement: S1 Data — S1 Fig: Correlation between GCD and travel cost (maximum, minimum, and symmetric).S2 Fig. Koryakov’s topology: imputed tree with 77 villages (left) and simplified tree with 8 languages (right)S3 Fig. Alekseev’s topology: imputed tree with 77 villages (left) and simplified tree with 8 languages (right)S4 Fig. Schulze’s topology: imputed tree with 77 villages (left) and simplified tree with 8 languages (right)S5 Fig. Filatov & Daniel’s topology: imputed tree with 77 villages (left) and simplified tree with 8 languages (right)S6 Fig. Gudava’s topology: imputed tree with 77 villages (left) and simplified tree with 8 languages (right)S7 Fig. Mudrak’s topology: imputed tree with 77 villages (left) and simplified tree with 8 languages (right)S8 Fig. Flat topology: imputed tree with 77 villages (left) and simplified tree with 8 languages (right)S9 Fig. Results for 77 villages (imputed trees)S10 Fig. Kendall’s W for the correlation of each phylogeny with geography, using travel cost (compare with Fig 6)S11 Fig. Distributions of Kendall’s W for permuted topologies (1,000 permutations), using travel cost. Dashed lines represent the mean of the distribution, and red full lines represent the observed value for the topology, as red bars in S9 Fig. Compare with Fig 7.S12 Fig: Distributions of Kendall’s W for re-sampled village sets (1,000 permutations), using travel costs. Dashed lines represent the mean of the distribution, and red full lines represent the observed value for the topology, as red bars in S9 Fig. Compare with Fig 8.S1 Table. List of all villages and languagesS1 File. Comparison of geographic distances (travel cost vs. great circle distance)S2 File. Discussion on imputed treesS3 File. Code 0-data-cleaning.RS4 File. Code 1-leastcostpath.RS5 File. Code 2-phylogenies.RS6 File. Code 3-correlations.R (ZIP) [file pone.0265460.s001.zip › Supplementary_Information-new/S1_Table.csv]

	X	koryakov_db_id	eng_vil_name	rus_vil_name	lang_1_S	Lat	Lon	elevation
1	15	215	Agvali	Агвали	Chamalal	42.541192	46.121798	962.579956054688
2	46	217	Aknada	Акнада	Tindi	42.4024828	46.1693204	1756.12231445313
3	78	221	Angida	Ангида	Tindi	42.43279	46.1924	1881.74572753906
4	79	8013	Andi	Анди	Andi	42.7856	46.2639	1585.87963867188
5	92	253	Anchik (Anchikh)	Анчик	Karata	42.608098	46.271717	1196.12072753906
6	120	259	Archo	Арчо	Karata	42.597691	46.305756	1524.14245605469
7	161	231	Ashali	Ашали	Andi	42.76963	46.30878	1573.82092285156
8	164	8015	Ashino	Ашино	Botlikh	42.683462	46.156727	956.206176757813
9	167	223	Asha	Аща	Tindi	42.450373	46.3334458	3161.02319335937
10	194	333	Batlakhatli	Батлахатли	Chamalal	42.580364	46.058877	1727.35815429688
11	208	8016	Beledi	Беледи	Godoberi	42.66722	46.05361	1746.78979492188
12	244	263	Botlikh	Ботлих	Botlikh	42.667813	46.221451	963.75537109375
13	303	387	Verkhnee Inkhelo	Верхнее Инхело	Karata	42.62035	46.329732	1356.06799316406
14	335	267	Gagatli	Гагатли	Andi	42.800361	46.292645	1713.54443359375
15	337	487	Gadaychi	Гадайчи	Tindi	42.470059	46.070951	1052.09020996094
16	339	277	Gadiri	Гадири	Chamalal	42.566265	46.065746	1965.58154296875
17	343	4691	Gakko	Гакко	Chamalal	42.47024	45.882	1624.90173339844
18	362	279	Gachitli	Гачитли	Chamalal	42.551361	46.088803	1763.30981445313
19	367	493	Gvanachi	Гвиначи	Tindi	42.4606005	46.1622609	1965.69189453125
20	394	8191	Gigatli-Urukh	Гигатли-Урух	Chamalal	42.590934	46.142589	848.708618164063
21	395	331	Gigatl'	Гигатль	Chamalal	42.58136	46.0964	1782.37231445313
22	397	295	Gigikh	Гигих	Chamalal	42.532529	46.101767	1316.25646972656
23	403	341	Gimerso	Гимерсо	Bagvalal	42.561489	46.227545	1678.71472167969
24	422	343	Godoberi	Годобери	Godoberi	42.6258	46.1189	1438.76196289063
25	574	361	Zibirkhali	Зибирхали	Godoberi	42.66833	46.07194	1791.06030273438
26	578	273	Zilo	Зило	Andi	42.731394	46.319223	1202.365234375
27	597	379	Izano	Изано	Akhvakh	42.52735	46.40389	1823.7587890625
28	706	405	Karata	Карата	Karata	42.5942	46.3419	1463.62890625
29	754	413	Kvanada	Кванада	Bagvalal	42.561478	46.17397	1635.52282714844
30	755	453	Kvankero	Кванкеро	Akhvakh	42.55244	46.3404	1359.33947753906
31	757	415	Kvankhidatli	Кванхидатли	Andi	42.65789	46.271742	714.97412109375
32	832	8193	Kochali	Кочали	Chamalal	42.527888	46.116112	987.192504882813
33	849	417	Kudiyabroso	Кудиябросо	Akhvakh	42.541069	46.377932	1566.51831054688
34	975	8004	Lologonitl'	Лологонитль	Akhvakh	42.51398	46.33093	1975.88134765625
35	1015	391	Mashtada	Маштада	Karata	42.61362	46.314659	1225.33544921875
36	1027	8020	Mekheturi	Мехетури	Andi	42.70556	46.2375	1194.90844726563
37	1028	437	Miarso	Миарсо	Botlikh	42.654059	46.175643	825.147644042969
38	1092	439	Muni	Муни	Andi	42.680242	46.308874	714.581481933594
39	1102	8194	Mukharkh	Мухарх	Tindi	42.459302	46.15171	1870.43481445313
40	1125	395	Nizhnee Inkhelo	Нижнее Инхело	Karata	42.645134	46.259367	748.603271484375
41	1133	311	Nizhnie Gakvari	Нижние Гаквари	Chamalal	42.53602	46.05171	1625.3076171875
42	1345	1165	Ratlub	Ратлуб	Akhvakh	42.359268	46.433433	1581.42468261719
43	1348	445	Ratsitl'	Рацитль	Karata	42.63788	46.33455	1893.68005371094
44	1349	407	Rachabulda	Рачабулда	Karata	42.617256	46.300014	1307.50305175781
45	1351	447	Rikvani	Риквани	Andi	42.782304	46.319372	1874.55419921875
46	1354	313	Richaganikh	Ричаганих	Chamalal	42.49724	46.05853	1780.73510742188
47	1376	443	Rushukha	Рушуха	Andi	42.71509	46.28112	1677.90393066406
48	1404	513	Sanukh	Санух	Tindi	42.47054	46.13446	1805.65515136719
49	1423	151	Siukh	Сиух	Avar	42.5999	46.54462	1907.66162109375
50	1474	451	Tad-Magitl'	Тад-Магитль	Akhvakh	42.550266	46.348953	1443.89916992188
51	1501	515	Tenla	Тенла	Tindi	42.465771	46.128629	1639.40698242188
52	1508	471	Tindi	Тинди	Tindi	42.454716	46.13469	1489.01391601563
53	1511	519	Tissi	Тисси	Tindi	42.48917	46.14395	1674.43774414063
54	1512	517	Tissi-Akhitli	Тисси-Ахитли	Tindi	42.501506	46.103923	1002.21270751953
55	1517	535	Tlibisho	Тлибишо	Bagvalal	42.56054	46.30101	1667.69287109375
56	1518	537	Tlisi	Тлиси	Bagvalal	42.56209	46.27428	1976.58288574219
57	1521	539	Tlondoda	Тлондода	Bagvalal	42.5247	46.1989	1946.61865234375
58	1525	543	Tlyanub	Тлянуб	Akhvakh	42.43568	46.45745	1645.93200683594
59	1542	161	Tukita	Тукита	Karata	42.57056	46.37278	1939.52868652344
60	1717	523	Khalikh	Халих	Tindi	42.48467	46.09121	1088.77648925781
61	1730	573	Khando	Хандо	Andi	42.72694	46.23361	1472.67944335938
62	1868	557	Khushtada	Хуштада	Bagvalal	42.517389	46.166126	1665.20495605469
63	1884	8009	Tsvakilkolo	Цвакилколо	Akhvakh	42.55213	46.35351	1337.95275878906
64	1887	559	Tsekob	Цекоб	Akhvakh	42.422785	46.450219	1613.07263183594
65	1896	245	Tsibilta	Цибильта	Andi	42.74322	46.24311	1962.23852539062
66	1897	323	Tsidatl'	Цидатль	Chamalal	42.51855	46.05795	1630.2783203125
67	1917	325	Tsuydi	Цуйди/Цунди	Chamalal	42.52334	46.07182	1610.32751464844
68	1920	4753	Tsumada	Цумада	Chamalal	42.48187	46.05247	1534.94152832031
69	1921	4755	Tsumada-Urukh	Цумада-Урух	Chamalal	42.474208	46.063467	1069.56140136719
70	1951	565	Chanko	Чанко	Andi	42.717936	46.246417	1603.61743164063
71	2025	8021	Shivor	Шивор	Andi	42.714662	46.256637	1873.43334960938
72	2073	4783	Echeda	Эчеда	Tindi	42.43436	45.992398	1355.37219238281
73	2401	NA	Gunduchi		Tindi	42.424818	46.15836	1719.97119140625
74	2406	NA	Verkhnie Gakvari		Chamalal	42.547874	46.032686	1917.32922363281
75	2417	NA	Kenkhi		Chamalal	42.641667	45.945556	1557.23425292969
76	2508	NA	Gunkha		Andi	42.78968	46.28275	1586.26391601563
77	2520	NA	Old Siukh		Karata	42.80278	46.43694	1874.5869140625
