# Supplementary material for: Geography and language divergence: The case of Andic languages
Source: PLoS One. 2022 May 26;17(5):e0265460. doi: 10.1371/journal.pone.0265460 (PMC9135239; doi:10.1371/journal.pone.0265460)
Supplement: S1 Data — S1 Fig: Correlation between GCD and travel cost (maximum, minimum, and symmetric).S2 Fig. Koryakov’s topology: imputed tree with 77 villages (left) and simplified tree with 8 languages (right)S3 Fig. Alekseev’s topology: imputed tree with 77 villages (left) and simplified tree with 8 languages (right)S4 Fig. Schulze’s topology: imputed tree with 77 villages (left) and simplified tree with 8 languages (right)S5 Fig. Filatov & Daniel’s topology: imputed tree with 77 villages (left) and simplified tree with 8 languages (right)S6 Fig. Gudava’s topology: imputed tree with 77 villages (left) and simplified tree with 8 languages (right)S7 Fig. Mudrak’s topology: imputed tree with 77 villages (left) and simplified tree with 8 languages (right)S8 Fig. Flat topology: imputed tree with 77 villages (left) and simplified tree with 8 languages (right)S9 Fig. Results for 77 villages (imputed trees)S10 Fig. Kendall’s W for the correlation of each phylogeny with geography, using travel cost (compare with Fig 6)S11 Fig. Distributions of Kendall’s W for permuted topologies (1,000 permutations), using travel cost. Dashed lines represent the mean of the distribution, and red full lines represent the observed value for the topology, as red bars in S9 Fig. Compare with Fig 7.S12 Fig: Distributions of Kendall’s W for re-sampled village sets (1,000 permutations), using travel costs. Dashed lines represent the mean of the distribution, and red full lines represent the observed value for the topology, as red bars in S9 Fig. Compare with Fig 8.S1 Table. List of all villages and languagesS1 File. Comparison of geographic distances (travel cost vs. great circle distance)S2 File. Discussion on imputed treesS3 File. Code 0-data-cleaning.RS4 File. Code 1-leastcostpath.RS5 File. Code 2-phylogenies.RS6 File. Code 3-correlations.R (ZIP) [file pone.0265460.s001.zip › Supplementary_Information-new/Sup_code/S5_File_Code_2-phylogenies.R]

#libraries and working directory----
library(tidyverse)
library(ape)
library(phangorn)
library(phytools)
library(dplyr)

setwd("/Users/ezequielkoile/Dropbox/GeoDag/code_final")

#Functions----
#general
'%!in%' <- function(x,y)!('%in%'(x,y))

#Function for inputedtening one single tip
TreeFattener <-function(my.tree,my.group,my.tip,edge.prop=0.5)
{
  
  tmp <- my.tree
  this.length <- tmp$edge.length[which(tmp$edge[,2] == which(tmp$tip.label == my.tip))]
  my.node <- which(tmp$tip.label == my.tip)
  reduced.group <- subset(my.group, species != my.tip)
  for (taxon in reduced.group$species){
    tmp <- bind.tip(tmp, 
                    taxon, 
                    edge.length=0, 
                    where= my.node, 
                    position=0)
    my.node <- getMRCA(tmp,c(taxon,my.tip))
  }
  tmp$edge.length[which(tmp$edge[,2] %in% getMRCA(tmp,my.group$species))] <- this.length*(1-edge.prop)
  tmp$edge.length[which(tmp$edge[,2] %in% which(tmp$tip.label %in% my.group$species))] <- this.length*edge.prop
  
  
  return(tmp)
}

#the.tmg <- subset(andic.groups, group == "TMG1" | group == "TMG2" | group == "TMG")

#try <- TreeFattener(tree.andic,the.tmg,"Tad-Magitl",.2)
#plot(try)
#tiplabels()  
#edgelabels()
#nodelabels()


#function for inputedtening one clade 
#enlarges a clade from the groups, no tips required
TreeFattener2 <-function(my.tree,my.group,my.tip,edge.prop=0.5)
{
  
  my.tips <- subset(my.group,my.group$species %in% my.tree$tip.label)$species
  tmp <- my.tree
  my.node <- getMRCA(tmp,which(tmp$tip.label %in% my.tips))
  this.length <-   tmp$edge.length[which(tmp$edge[,2] == which(tmp$edge[,2] == my.node))]
  reduced.group <- subset(my.group, species %!in% my.tips)
  for (taxon in reduced.group$species){
    tmp <- bind.tip(tmp, 
                    taxon, 
                    edge.length=0, 
                    where= my.node, 
                    position=0)
    my.node <- getMRCA(tmp,c(taxon,my.tips))
  }
  tmp$edge.length[which(tmp$edge[,2] %in% getMRCA(tmp,my.group$species))] <- this.length*(1-edge.prop)
  tmp$edge.length[which(tmp$edge[,2] %in% which(tmp$tip.label %in% my.group$species))] <- this.length*edge.prop
  
  
  
  return(tmp)
}
##


#Filatov patristic original - 20 villages-----
tree.andic <- read.nexus("consensus_feb_21.trees") #excluding loans from Avar
#tree.andic <- read.nexus("consensus_feb_21_inc_loans.trees") #including loans from Avar

tree.andic$tip.label

is.ultrametric(tree.andic)
tree.andic<-force.ultrametric(tree.andic) ## default method
is.ultrametric(tree.andic)

plot(tree.andic)
nodelabels()

#eliminate outgroup: 21 -> 20 villages
tree.andic.pruned <- drop.tip(tree.andic,"Chadokolob-D")
plot(tree.andic.pruned)
nodelabels()


#rename data from dictionaries
tree.andic.pruned$tip.label <- str_remove(tree.andic.pruned$tip.label,"-D")
plot(tree.andic.pruned)

tree.andic <- tree.andic.pruned

#load data from the MultiDag Atlas, and compare villages' names
data <- read.csv("out-short.csv")
data$eng_vil_name <- str_remove(data$eng_vil_name,"'")
data$eng_vil_name <- str_replace(data$eng_vil_name,"_"," ")

tree.andic$tip.label<- str_replace(tree.andic$tip.label,tree.andic$tip.label,
                                   c("Anchiq (KARATA)","Andi (ANDI)", "Archo (KARATA)",
                                     "Botlikh (BOTLIKH)", "Gagatli (ANDI)", "Gigatli (CHAMALAL)",
                                     "Godoberi (GODOBERI)", "Karata (KARATA)", "Khushtada (BAGVALAL)",
                                     "Kvanada (BAGVALAL)", "Kvankhidatli (ANDI)", "Miarso (BOTLIKH)",
                                     "Nizhnie Gakvari (CHAMALAL)", "Ratlub (AKHVAKH)", "Rikvani (ANDI)",
                                     "Tad-Magitl (AKHVAKH)", "Tindi (TINDI)", "Tlibisho (BAGVALAL)",
                                     "Tukita (KARATA)", "Zilo (ANDI)" ))


# tree.andic$tip.label<- str_replace(tree.andic$tip.label,"Anchiq","Anchik (Anchikh)")
# tree.andic$tip.label<- str_replace(tree.andic$tip.label,"Tad_Magitl","Tad-Magitl")
# tree.andic$tip.label<- str_replace(tree.andic$tip.label,"Gigatli","Gigatl")
# tree.andic$tip.label<- str_replace(tree.andic$tip.label,"Nizhnee_Gakvari","Nizhnie Gakvari")

checking <- which(tree.andic$tip.label %!in% data$eng_vil_name)
tree.andic$tip.label[checking] #:)

tree.filatov.original <- tree.andic

jpeg("figures/patristic.filatov.jpg", width = 650, height = 650)
plot(tree.filatov.original, main = "Topology by Filatov & Daniel \n Patristic")
dev.off()

patristic.filatov <- cophenetic(tree.andic)

write.csv(patristic.filatov, "results/patristic.filatov.csv")
#write.csv(patristic.filatov, "patristic.filatov.inc.loans.csv")

###

#Filatov patristic 8 villages----

tree.filatov <- tree.andic

tree.filatov$tip.label
# keep.these <- c("Tad-Magitl", "Rikvani", "Nizhnie Gakvari", "Godoberi", "Botlikh", "Kvanada","Tindi","Karata")
keep.these <- c("Tad-Magitl (AKHVAKH)", "Rikvani (ANDI)", "Nizhnie Gakvari (CHAMALAL)", "Godoberi (GODOBERI)", "Botlikh (BOTLIKH)", "Kvanada (BAGVALAL)","Tindi (TINDI)","Karata (KARATA)")

#                akhvakh andi chamalal botlikh godoberi bagbalal tindi karata

tree.filatov.eight <- keep.tip(tree.filatov,keep.these)

# kill.these <- c("Tlibisho", "Anchik (Anchikh)", "Archo", "Tukita", "Miarso", "Kvankhidatli", "Gagatli", "Zilo")
# tree.filatov <- drop.tip(tree.filatov,kill.these)
plot(tree.filatov.eight)

jpeg("figures/patristic.filatov.eight.jpg", width = 650, height = 650)
plot(tree.filatov.eight, 
     label.offset=0.02,
     main = "Topology by Filatov & Daniel - Patristic - 8 villages")
dev.off()

plot(ladderize(tree.filatov.eight, right = F), 
     label.offset=0.02,
     cex=1,
     no.margin = FALSE,
     main = "Topology by Filatov & Daniel - Patristic - 8 villages")

#nodelabels()


patristic.filatov.eight <- cophenetic(tree.filatov.eight)

write.csv(patristic.filatov.eight, "results/patristic.filatov.eight.csv")
#write.csv(patristic.filatov, "patristic.filatov.inc.loans.csv")


##


#Koryakov patristic 8 villages ----
the.lengths <- c(60, NA, 65, NA, 71,NA,75,75,75, NA, 89,89)
the.lengths <- -log(the.lengths/100)
the.lengths[c(2,4,6,10)] <- c(the.lengths[1]-the.lengths[3],
                              the.lengths[3]-the.lengths[5],
                              the.lengths[5]-the.lengths[7],
                              the.lengths[9]-the.lengths[11])


tree.koryakov.deeps <- read.tree(text='(Akhvakh, (Andi,(Karata,(Botlikh,Godoberi, Chamalal,(Tindi,Bagvalal)))));')
tree.koryakov.deeps$edge.length <- the.lengths
plot(tree.koryakov.deeps, main = "Topology by Koryakov deep - logarithmic (langs)")


#correct villages' names

#tree.koryakov.deeps$tip.label <- c("Lologonitl","Rikvani","Karata","Botlikh", "Godoberi","Agvali","Tindi","Kvanada")
tree.koryakov.deeps$tip.label <- c("Lologonitl (AKHVAKH)","Rikvani (ANDI)","Karata (KARATA)","Botlikh (BOTLIKH)", "Godoberi (GODOBERI)","Agvali (CHAMALAL)","Tindi (TINDI)","Kvanada (BAGVALAL)")

tree.koryakov.eight <- tree.koryakov.deeps

jpeg("figures/patristic.koryakov.villages.eight.jpg", width = 350, height = 350)
plot(tree.koryakov.eight, 
     label.offset=0.02,
     main = "Topology by Koryakov - Patristic (villages)")
dev.off()

patristic.koryakov.deep.eight <- cophenetic(tree.koryakov.deeps)


write.tree(tree.koryakov.deeps, file = "results/tree.koryakov.patristic.eight.tree", append = FALSE,
           digits = 10, tree.names = FALSE)


distances.koryakov.deeps<- as.data.frame(cophenetic(tree.koryakov.deeps))

write.csv(distances.koryakov.deeps,"results/patristic.koryakov.eight.csv")


#Koryakov patristic original-  6 villages ----
the.lengths <- c(60, NA, 65, NA, 71,NA,75,75,75, NA, 89,89)
the.lengths <- -log(the.lengths/100)
the.lengths[c(2,4,6,10)] <- c(the.lengths[1]-the.lengths[3],
                              the.lengths[3]-the.lengths[5],
                              the.lengths[5]-the.lengths[7],
                              the.lengths[9]-the.lengths[11])


tree.koryakov.deeps <- read.tree(text='(Akhvakh, (Andi,(Karata,(Botlikh,Godoberi, Chamalal,(Tindi,Bagvalal)))));')
tree.koryakov.deeps$edge.length <- the.lengths
plot(tree.koryakov.deeps, main = "Topology by Koryakov deep - logarithmic (langs)")

#eliminate the intruders: Godoberi and Botlikh
tree.koryakov.deeps <- drop.tip(tree.koryakov.deeps,c("Godoberi","Botlikh"))

tree.koryakov.original <- tree.koryakov.deeps

jpeg("figures/patristic.koryakov.langs.jpg", width = 350, height = 350)
plot(tree.koryakov.original,
     label.offset=0.02,
     main = "Topology by Koryakov - Patristic (langs)")
dev.off()

#correct villages' names

#tree.koryakov.deeps$tip.label <- c("Lologonitl","Rikvani","Karata","Agvali","Tindi","Kvanada")
tree.koryakov.deeps$tip.label <- c("Lologonitl (AKHVAKH)","Rikvani (ANDI)","Karata (KARATA)", "Agvali (CHAMALAL)","Tindi (TINDI)","Kvanada (BAGVALAL)")

tree.koryakov.original <- tree.koryakov.deeps


jpeg("figures/patristic.koryakov.villages.six.jpg", width = 350, height = 350)
plot(tree.koryakov.original, 
     label.offset=0.02,
     main = "Topology by Koryakov 6 - Patristic (villages)")
dev.off()

patristic.koryakov.deep <- cophenetic(tree.koryakov.deeps)


write.tree(tree.koryakov.deeps, file = "results/tree.koryakov.patristic.tree", append = FALSE,
           digits = 10, tree.names = FALSE)


distances.koryakov.deeps<- as.data.frame(cophenetic(tree.koryakov.deeps))

write.csv(distances.koryakov.deeps,"results/patristic.koryakov.csv")


#Mudrak patristic original - 9 villages ----
the.nodes<-c(6977,7870,9728,8252,7438,7843,7990,9481)/100
#the.lengths <- c(NA,NA, 9728, 9728, NA,60,70,80,90,100, 110,120,130,140,150,160)/100
the.nodes <- -log(the.nodes/100)
the.lengths <- c(the.nodes[1]-the.nodes[2],
                 the.nodes[2]-the.nodes[3],
                 the.nodes[3],
                 the.nodes[3],
                 the.nodes[2]-the.nodes[4],
                 the.nodes[4],
                 the.nodes[4],
                 the.nodes[1]-the.nodes[5],
                 the.nodes[5]-the.nodes[6],
                 the.nodes[6],
                 the.nodes[6],
                 the.nodes[5]-the.nodes[7],
                 the.nodes[7]-the.nodes[8],
                 the.nodes[8],
                 the.nodes[8],
                 the.nodes[7])
                          

tree.mudrak.deeps <- read.tree(text='(((Chamalal,Gigatl),(Tindi,Bagvalal)),((Karata,Akhvakh),((Godoberi,Botlikh),Andi)));')
tree.mudrak.deeps$edge.length <- the.lengths
plot(tree.mudrak.deeps, main = "Topology by Mudrak deep - logarithmic (langs)")
nodelabels()
tiplabels()

#tree.mudrak.deeps$edge

#correct villages' names

# tree.mudrak.deeps$tip.label <- c("Chamalal" ,"Gigatl",   "Tindi",    "Bagvalal",
#                                  "Tils",   "Tukita",  "Godoberi", "Botlikh"  ,"Andi" )
tree.mudrak.deeps$tip.label <- c("Nizhnie Gakvari (CHAMALAL)" ,"Gigatli (CHAMALAL)",   "Tindi (TINDI)",
                                 "Khushtada (BAGVALAL)", "Karata (KARATA)",   "Tad-Мagitl (AKHVAKH)",  
                                 "Godoberi (GODOBERI)", "Botlikh (BOTLIKH)"  ,"Andi (ANDI)" )


tree.mudrak.original <- tree.mudrak.deeps
jpeg("figures/patristic.mudrak.villages.nine.jpg", width = 350, height = 350)
plot(tree.mudrak.original, 
     label.offset=0.02,
     main = "Topology by Mudrak - Patristic (villages)")
dev.off()

patristic.mudrak.deep.eight <- cophenetic(tree.mudrak.deeps)


write.tree(tree.mudrak.deeps, file = "results/tree.mudrak.patristic.nine.tree", append = FALSE,
           digits = 10, tree.names = FALSE)


distances.mudrak.deeps<- as.data.frame(cophenetic(tree.mudrak.deeps))

write.csv(distances.mudrak.deeps,"results/patristic.mudrak.nine.csv")


#Mudrak patristic 8 villages ----
the.nodes<-c(6977,7870,9728,8252,7438,7843,7990,9481)/100
#the.lengths <- c(NA,NA, 9728, 9728, NA,60,70,80,90,100, 110,120,130,140,150,160)/100
the.nodes <- -log(the.nodes/100)
the.lengths <- c(the.nodes[1]-the.nodes[2],
                 the.nodes[2]-the.nodes[3],
                 the.nodes[3],
                 the.nodes[3],
                 the.nodes[2]-the.nodes[4],
                 the.nodes[4],
                 the.nodes[4],
                 the.nodes[1]-the.nodes[5],
                 the.nodes[5]-the.nodes[6],
                 the.nodes[6],
                 the.nodes[6],
                 the.nodes[5]-the.nodes[7],
                 the.nodes[7]-the.nodes[8],
                 the.nodes[8],
                 the.nodes[8],
                 the.nodes[7])


tree.mudrak.deeps <- read.tree(text='(((Chamalal,Gigatl),(Tindi,Bagvalal)),((Karata,Akhvakh),((Godoberi,Botlikh),Andi)));')
tree.mudrak.deeps$edge.length <- the.lengths


#eliminate the intruders: Godoberi and Botlikh
tree.mudrak.deeps <- drop.tip(tree.mudrak.deeps,"Gigatl")


plot(tree.mudrak.deeps, main = "Topology by Mudrak deep 8 - logarithmic (langs)")
nodelabels()
tiplabels()

#tree.mudrak.deeps$edge

#correct villages' names

# tree.mudrak.deeps$tip.label <- c("Chamalal" ,  "Tindi",    "Bagvalal",
#                                  "Tils",   "Tukita",  "Godoberi", "Botlikh"  ,"Andi" )
tree.mudrak.deeps$tip.label <- c("Nizhnie Gakvari (CHAMALAL)" ,   "Tindi (TINDI)",
                                 "Khushtada (BAGVALAL)", "Karata (KARATA)",   "Tad-Мagitl (AKHVAKH)",  
                                 "Godoberi (GODOBERI)", "Botlikh (BOTLIKH)"  ,"Andi (ANDI)" )

tree.mudrak.eight <- tree.mudrak.deeps

jpeg("figures/patristic.mudrak.villages.eight.jpg", width = 350, height = 350)
plot(tree.mudrak.eight, 
     label.offset=0.02,
     main = "Topology by Mudrak 8- Patristic (villages)")
dev.off()

patristic.mudrak.deep.eight <- cophenetic(tree.mudrak.deeps)


write.tree(tree.mudrak.deeps, file = "results/tree.mudrak.patristic.eight.tree", append = FALSE,
           digits = 10, tree.names = FALSE)


distances.mudrak.deeps<- as.data.frame(cophenetic(tree.mudrak.deeps))

write.csv(distances.mudrak.deeps,"results/patristic.mudrak.eight.csv")


#correspondences (all villages) ----

andic.nk.short <- read.csv("andic.nk.short.77.csv")
select(andic.nk.short,eng_vil_name)
andic.nk.short %>% select(eng_vil_name,lang_1_S) -> andic.groups

colnames(andic.groups) <- c("species","group")

write.csv(andic.groups,"andic.groups.csv")


#ALL topologies nodewise reduced (8 languages)----

#define NODEWISE topologies
tree.filatov.mod <-  read.tree(text=toupper('(Akhvakh, (Andi,((Chamalal,(Godoberi,Botlikh)), (Karata,(Tindi,Bagvalal)))));'))
#plot(tree.filatov.mod, main = "Topology by Filatov & Daniel")

tree.koryakov.mod <- read.tree(text=toupper('(Akhvakh, (Andi,(Karata,(Botlikh,Godoberi, Chamalal,(Tindi,Bagvalal)))));'))
#plot(tree.koryakov, main = "Topology by Koryakov")

tree.schulze <- read.tree(text=toupper('(Andi, (Akhvakh,(Karata,(Botlikh,Godoberi, Chamalal,(Tindi,Bagvalal)))));'))
#plot(tree.schulze, main = "Topology by Schulze")

tree.alekseev <- read.tree(text=toupper('((Andi, Botlikh, Godoberi),(Akhvakh, Karata),(Chamalal, Tindi, Bagvalal));'))
#plot(tree.alekseev, main = "Topology by Alekseev")

tree.flat <-read.tree(text=toupper('(Andi, Botlikh, Godoberi, Karata, Akhvakh,Chamalal, Tindi, Bagvalal);'))
#plot(tree.flat, main = "Flat Topology")

tree.gudava <-read.tree(text=toupper('(Andi, Akhvakh, Karata, (Botlikh, Godoberi), Chamalal, (Tindi, Bagvalal));'))
#plot(tree.gudava, main = "gudava")

tree.mudrak <-read.tree(text=toupper('((Chamalal,(Tindi,Bagvalal)),((Karata,Akhvakh),((Godoberi,Botlikh),Andi)));'))
plot(mudrak, main = "mudrak")


#NORMALIZE BRANCH LENGTHS

tree.filatov.nodes.rest <- tree.filatov.mod
tree.filatov.nodes.rest$edge.length <- rep(1,length(tree.filatov.nodes.rest$edge))
tree.filatov.nodes.rest <- force.ultrametric(tree.filatov.nodes.rest, method = "extend")

tree.koryakov.nodes.rest <- tree.koryakov.mod
tree.koryakov.nodes.rest$edge.length <- rep(1,length(tree.koryakov.nodes.rest$edge))
tree.koryakov.nodes.rest <- force.ultrametric(tree.koryakov.nodes.rest, method = "extend")

tree.alekseev.nodes.rest <- tree.alekseev
tree.alekseev.nodes.rest$edge.length <- rep(1,length(tree.alekseev.nodes.rest$edge))
tree.alekseev.nodes.rest <- force.ultrametric(tree.alekseev.nodes.rest, method = "extend")

tree.schulze.nodes.rest <- tree.schulze
tree.schulze.nodes.rest$edge.length <- rep(1,length(tree.schulze.nodes.rest$edge))
tree.schulze.nodes.rest <- force.ultrametric(tree.schulze.nodes.rest, method = "extend")

tree.flat.nodes.rest <- tree.flat
tree.flat.nodes.rest$edge.length <- rep(1,length(tree.flat.nodes.rest$edge))
tree.flat.nodes.rest <- force.ultrametric(tree.flat.nodes.rest, method = "extend")

tree.gudava.nodes.rest <- tree.gudava
tree.gudava.nodes.rest$edge.length <- rep(1,length(tree.gudava.nodes.rest$edge))
tree.gudava.nodes.rest <- force.ultrametric(tree.gudava.nodes.rest, method = "extend")

tree.mudrak.nodes.rest <- tree.mudrak
tree.mudrak.nodes.rest$edge.length <- rep(1,length(tree.mudrak.nodes.rest$edge))
tree.mudrak.nodes.rest <- force.ultrametric(tree.mudrak.nodes.rest, method = "extend")

#save distances

nodes.rest.alekseev <- as.data.frame(cophenetic(tree.alekseev.nodes.rest)/2)
nodes.rest.koryakov<- as.data.frame(cophenetic(tree.koryakov.nodes.rest)/2)
nodes.rest.schulze <- as.data.frame(cophenetic(tree.schulze.nodes.rest)/2)
nodes.rest.flat <- as.data.frame(cophenetic(tree.flat.nodes.rest)/2)
nodes.rest.gudava <- as.data.frame(cophenetic(tree.gudava.nodes.rest)/2)
nodes.rest.filatov <- as.data.frame(cophenetic(tree.filatov.nodes.rest)/2)
nodes.rest.mudrak <- as.data.frame(cophenetic(tree.mudrak.nodes.rest)/2)


write.csv(nodes.rest.alekseev,"results/nodes.rest.alekseev.csv")
write.csv(nodes.rest.koryakov,"results/nodes.rest.koryakov.csv")
write.csv(nodes.rest.schulze,"results/nodes.rest.schulze.csv")
write.csv(nodes.rest.flat,"results/nodes.rest.flat.csv")
write.csv(nodes.rest.gudava,"results/nodes.rest.gudava.csv")
write.csv(nodes.rest.filatov,"results/nodes.rest.filatov.csv")
write.csv(nodes.rest.mudrak,"results/nodes.rest.mudrak.csv")

#save trees' plots

jpeg("figures/nodes.rest.alekseev.jpg", width = 350, height = 350)
plot(tree.alekseev.nodes.rest, 
     label.offset=0.02,
     main = "Topology by Alekseev")
dev.off()

jpeg("figures/nodes.rest.koryakov.jpg", width = 350, height = 350)
plot(tree.koryakov.nodes.rest, 
     label.offset=0.02,
     main = "Topology by Koryakov")
dev.off()


jpeg("figures/nodes.rest.schulze.jpg", width = 350, height = 350)
plot(tree.schulze.nodes.rest, 
     label.offset=0.02,
     main = "Topology by Schulze")
dev.off()

jpeg("figures/nodes.rest.flat.jpg", width = 350, height = 350)
plot(tree.flat.nodes.rest, 
     label.offset=0.02,
     main = "Flat Topology")
dev.off()

jpeg("figures/nodes.rest.gudava.jpg", width = 350, height = 350)
plot(tree.gudava.nodes.rest, 
     label.offset=0.02,
     main = "Topology by Gudava")
dev.off()

jpeg("figures/nodes.rest.filatov.jpg", width = 350, height = 350)
plot(tree.filatov.nodes.rest, 
     label.offset=0.02,
     main = "Topology by Filatov & Daniel")
dev.off()

jpeg("figures/nodes.rest.mudrak.jpg", width = 350, height = 350)
plot(tree.filatov.nodes.rest, 
     label.offset=0.02,
     main = "Topology by Mudrak")
dev.off()

#ALL topologies nodewise imputed (77 villages)----
#first, we go back to the non-upper case names:
tree.filatov.mod.2 <-  read.tree(text='(Akhvakh, (Andi,((Chamalal,(Godoberi,Botlikh)), (Karata,(Tindi,Bagvalal)))));')
#plot(tree.filatov.mod, main = "Topology by Filatov & Daniel")

tree.koryakov.mod.2 <- read.tree(text='(Akhvakh, (Andi,(Karata,(Botlikh,Godoberi, Chamalal,(Tindi,Bagvalal)))));')
#plot(tree.koryakov, main = "Topology by Koryakov")

tree.schulze.2 <- read.tree(text='(Andi, (Akhvakh,(Karata,(Botlikh,Godoberi, Chamalal,(Tindi,Bagvalal)))));')
#plot(tree.schulze, main = "Topology by Schulze")

tree.alekseev.2 <- read.tree(text='((Andi, Botlikh, Godoberi),(Karata, Akhvakh),(Chamalal, Tindi, Bagvalal));')
#plot(tree.alekseev, main = "Topology by Alekseev")

tree.flat.2 <-read.tree(text='(Andi, Botlikh, Godoberi, Karata, Akhvakh,Chamalal, Tindi, Bagvalal);')
#plot(tree.flat, main = "Flat Topology")

tree.gudava.2 <-read.tree(text='(Andi, (Botlikh, Godoberi), Karata, Akhvakh,Chamalal, (Tindi, Bagvalal));')
#plot(tree.gudava, main = "gudava")

tree.mudrak.2 <-read.tree(text='((Chamalal,(Tindi,Bagvalal)),((Karata,Akhvakh),((Godoberi,Botlikh),Andi)));')
plot(mudrak, main = "mudrak")

#tree filatov

tmp <- tree.filatov.mod.2
done.list <- NULL
kill <- subset(tree.filatov.mod.2$tip.label, tree.filatov.mod.2$tip.label %!in% andic.groups$species)
for (my.tip in tree.filatov.mod.2$tip.label){
  my.group <- subset(andic.groups, andic.groups$group == my.tip)
  tmp <- TreeFattener(tmp,my.group,my.tip,.1)
}
tmp <- drop.tip(tmp,kill) 
#plot(tmp)
tmp.tree <- tmp

#normalizing
tmp.tree$edge.length <- rep(1,length(tmp.tree$edge))
tmp.tree <- force.ultrametric(tmp.tree, method = "extend")


jpeg("figures/nodes.inputed.filatov.jpg", width = 1000, height = 1000)
my.colors <- rep("black",length(tmp.tree$tip.label))
my.colors[tmp.tree$tip.label %in% tree.filatov.mod$tip.label] <- "blue"
plot(tmp.tree, 
     #tip.color = my.colors, 
     label.offset=0.02,
     cex = 1, main = "Topology by Filiatov & Michael")
dev.off()

tree.filatov.inputed <- tmp.tree

#tree koryakov
tmp <- tree.koryakov.mod.2
done.list <- NULL
#kill <- NULL
kill <- subset(tree.koryakov.mod.2$tip.label, tree.koryakov.mod.2$tip.label %!in% andic.groups$species)
for (my.tip in tree.koryakov.mod.2$tip.label){
  my.group <- subset(andic.groups, andic.groups$group == my.tip)
  tmp <- TreeFattener(tmp,my.group,my.tip,.1)
}
tmp <- drop.tip(tmp,kill) 
plot(tmp)
tmp.tree <- tmp

#normalizing
tmp.tree$edge.length <- rep(1,length(tmp.tree$edge))
tmp.tree <- force.ultrametric(tmp.tree, method = "extend")


jpeg("figures/nodes.inputed.koryakov.jpg", width = 1000, height = 1000)
my.colors <- rep("black",length(tmp.tree$tip.label))
my.colors[tmp.tree$tip.label %in% tree.filatov.mod$tip.label] <- "blue"
plot(tmp.tree, 
     label.offset=0.02,
     #tip.color = my.colors, 
     cex = 1, main = "Topology by Koryakov")
dev.off()


jpeg("figures/nodes.FULL.koryakov.jpg", width = 1500, height = 1500)
par(mfrow = c(1, 2))
plot(tmp.tree, 
     #tip.color = my.colors, 
     cex = 1, main = "Topology by Koryakov - Imputed 77 villages")
plot(tree.koryakov.nodes.rest, 
     label.offset=0.02,
     main = "Topology by Koryakov - 8 languages")
par(mfrow = c(1, 1))
dev.off()

tree.koryakov.inputed <- tmp.tree

# tree.alekseev
tmp <- tree.alekseev.2
done.list <- NULL
#kill <- NULL
kill <- subset(tree.alekseev.2$tip.label, tree.alekseev.2$tip.label %!in% andic.groups$species)
for (my.tip in tree.alekseev.2$tip.label){
  my.group <- subset(andic.groups, andic.groups$group == my.tip)
  tmp <- TreeFattener(tmp,my.group,my.tip,.1)
}
tmp <- drop.tip(tmp,kill) 
plot(tmp)
tmp.tree <- tmp

#normalizing
tmp.tree$edge.length <- rep(1,length(tmp.tree$edge))
tmp.tree <- force.ultrametric(tmp.tree, method = "extend")


jpeg("figures/nodes.inputed.alekseev.jpg", width = 1000, height = 1000)
my.colors <- rep("black",length(tmp.tree$tip.label))
my.colors[tmp.tree$tip.label %in% tree.filatov.mod$tip.label] <- "blue"
plot(tmp.tree, 
     label.offset=0.02,
     tip.color = my.colors, cex = 1, main = "Topology by Alekseev")
dev.off()


jpeg("figures/nodes.FULL.alekseev.jpg", width = 1000, height = 1000)
par(mfrow = c(1, 2))
plot(tmp.tree, 
     #tip.color = my.colors, 
     cex = 1, main = "Topology by Alekseev - Imputed 77 villages")
plot(tree.alekseev.nodes.rest, 
     label.offset=0.02,
     main = "Topology by Alekseev - 8 languages")
par(mfrow = c(1, 1))
dev.off()


tree.alekseev.inputed <- tmp.tree

#tree.schulze 

tmp <- tree.schulze.2
done.list <- NULL
#kill <- NULL
kill <- subset(tree.schulze.2$tip.label, tree.schulze.2$tip.label %!in% andic.groups$species)
for (my.tip in tree.schulze.2$tip.label){
  my.group <- subset(andic.groups, andic.groups$group == my.tip)
  tmp <- TreeFattener(tmp,my.group,my.tip,.1)
}
tmp <- drop.tip(tmp,kill) 
plot(tmp)
tmp.tree <- tmp


#normalizing
tmp.tree$edge.length <- rep(1,length(tmp.tree$edge))
tmp.tree <- force.ultrametric(tmp.tree, method = "extend")

jpeg("figures/nodes.inputed.schulze.jpg", width = 1000, height = 1000)
my.colors <- rep("black",length(tmp.tree$tip.label))
my.colors[tmp.tree$tip.label %in% tree.filatov.mod$tip.label] <- "blue"
plot(tmp.tree, 
     label.offset=0.02,
     #tip.color = my.colors, 
     cex = 1, main = "Topology by Schulze")
dev.off()

jpeg("figures/nodes.FULL.schulze.jpg", width = 1000, height = 1000)
par(mfrow = c(1, 2))
plot(tmp.tree, 
     #tip.color = my.colors, 
     cex = 1, main = "Topology by Schulze - Imputed 77 villages")
plot(tree.schulze.nodes.rest, 
     label.offset=0.02,
     main = "Topology by Schulze - 8 languages")
par(mfrow = c(1, 1))
dev.off()

tree.schulze.inputed <- tmp.tree

#flat.tree 

tmp <- tree.flat.2
done.list <- NULL
#kill <- NULL
kill <- subset(tree.flat.2$tip.label, tree.flat.2$tip.label %!in% andic.groups$species)
for (my.tip in tree.flat.2$tip.label){
  my.group <- subset(andic.groups, andic.groups$group == my.tip)
  tmp <- TreeFattener(tmp,my.group,my.tip,.1)
}
tmp <- drop.tip(tmp,kill) 
plot(tmp)
tmp.tree <- tmp

#normalizing
tmp.tree$edge.length <- rep(1,length(tmp.tree$edge))
tmp.tree <- force.ultrametric(tmp.tree, method = "extend")


jpeg("figures/nodes.inputed.flat.jpg", width = 1000, height = 1000)
my.colors <- rep("black",length(tmp.tree$tip.label))
my.colors[tmp.tree$tip.label %in% tree.filatov.mod$tip.label] <- "blue"
plot(tmp.tree, 
     label.offset=0.02,
     #tip.color = my.colors, 
     cex = 1, main = "flat Topology")
dev.off()

jpeg("figures/nodes.FULL.flat.jpg", width = 1000, height = 1000)
par(mfrow = c(1, 2))
plot(tmp.tree, 
     #tip.color = my.colors, 
     cex = 1, main = "Flat Topology - Imputed 77 villages")
plot(tree.flat.nodes.rest, 
     label.offset=0.02,
     main = "Flat Topology - 8 languages")
par(mfrow = c(1, 1))
dev.off()

tree.flat.inputed <- tmp.tree

#gudava.tree 

tmp <- tree.gudava.2
done.list <- NULL
#kill <- NULL
kill <- subset(tree.gudava.2$tip.label, tree.gudava.2$tip.label %!in% andic.groups$species)
for (my.tip in tree.gudava.2$tip.label){
  my.group <- subset(andic.groups, andic.groups$group == my.tip)
  tmp <- TreeFattener(tmp,my.group,my.tip,.1)
}
tmp <- drop.tip(tmp,kill) 
plot(tmp)
tmp.tree <- tmp

#normalizing
tmp.tree$edge.length <- rep(1,length(tmp.tree$edge))
tmp.tree <- force.ultrametric(tmp.tree, method = "extend")


jpeg("figures/nodes.inputed.gudava.jpg", width = 1000, height = 1000)
my.colors <- rep("black",length(tmp.tree$tip.label))
my.colors[tmp.tree$tip.label %in% tree.filatov.mod$tip.label] <- "blue"
plot(tmp.tree, 
     label.offset=0.02,
     #tip.color = my.colors, 
     cex = 1, main = "Topology by gudava")
dev.off()

jpeg("figures/nodes.FULL.gudava.jpg", width = 1000, height = 1000)
par(mfrow = c(1, 2))
plot(tmp.tree, 
     #tip.color = my.colors, 
     cex = 1, main = "Topology by Gudava - Imputed 77 villages")
plot(tree.gudava.nodes.rest, 
     label.offset=0.02,
     main = "Topology by Gudava - 8 languages")
par(mfrow = c(1, 1))
dev.off()

tree.gudava.inputed <- tmp.tree

#mudrak.tree 

tmp <- tree.mudrak.2
done.list <- NULL
#kill <- NULL
kill <- subset(tree.mudrak.2$tip.label, tree.mudrak.2$tip.label %!in% andic.groups$species)
for (my.tip in tree.mudrak.2$tip.label){
  my.group <- subset(andic.groups, andic.groups$group == my.tip)
  tmp <- TreeFattener(tmp,my.group,my.tip,.1)
}
tmp <- drop.tip(tmp,kill) 
plot(tmp)
tmp.tree <- tmp

#normalizing
tmp.tree$edge.length <- rep(1,length(tmp.tree$edge))
tmp.tree <- force.ultrametric(tmp.tree, method = "extend")


jpeg("figures/nodes.inputed.mudrak.jpg", width = 1000, height = 1000)
my.colors <- rep("black",length(tmp.tree$tip.label))
my.colors[tmp.tree$tip.label %in% tree.filatov.mod$tip.label] <- "blue"
plot(tmp.tree, 
     label.offset=0.02,
     #tip.color = my.colors, 
     cex = 1, main = "Topology by Mudrak")
dev.off()

jpeg("figures/nodes.FULL.mudrak.jpg", width = 1000, height = 1000)
par(mfrow = c(1, 2))
plot(tmp.tree, 
     #tip.color = my.colors, 
     cex = 1, main = "Topology by Mudrak - Imputed 77 villages")
plot(tree.mudrak.nodes.rest, 
     label.offset=0.02,
     main = "Topology by Mudrak - 8 languages")
par(mfrow = c(1, 1))
dev.off()

tree.mudrak.inputed <- tmp.tree


#saving trees
write.tree(tree.alekseev.inputed, file = "results/tree.alekseev.inputed.tree", append = FALSE,
           digits = 10, tree.names = FALSE)

write.tree(tree.koryakov.inputed, file = "results/tree.koryakov.inputed.tree", append = FALSE,
           digits = 10, tree.names = FALSE)

write.tree(tree.schulze.inputed, file = "results/tree.schulze.inputed.tree", append = FALSE,
           digits = 10, tree.names = FALSE)

write.tree(tree.flat.inputed, file = "results/tree.flat.inputed.tree", append = FALSE,
           digits = 10, tree.names = FALSE)

write.tree(tree.gudava.inputed, file = "results/tree.gudava.inputed.tree", append = FALSE,
           digits = 10, tree.names = FALSE)

write.tree(tree.filatov.inputed, file = "results/tree.filatov.inputed.tree", append = FALSE,
           digits = 10, tree.names = FALSE)

write.tree(tree.mudrak.inputed, file = "results/tree.mudrak.inputed.tree", append = FALSE,
           digits = 10, tree.names = FALSE)

#save inputed distances
distances.alekseev <- as.data.frame(cophenetic(tree.alekseev.inputed))
distances.koryakov<- as.data.frame(cophenetic(tree.koryakov.inputed))
distances.schulze <- as.data.frame(cophenetic(tree.schulze.inputed))
distances.flat <- as.data.frame(cophenetic(tree.flat.inputed))
distances.gudava <- as.data.frame(cophenetic(tree.gudava.inputed))
distances.filatov <- as.data.frame(cophenetic(tree.filatov.inputed))
distances.mudrak <- as.data.frame(cophenetic(tree.mudrak.inputed))


write.csv(distances.alekseev,"results/nodes.inputed.alekseev.csv")
write.csv(distances.koryakov,"results/nodes.inputed.koryakov.csv")
write.csv(distances.schulze,"results/nodes.inputed.schulze.csv")
write.csv(distances.flat,"results/nodes.inputed.flat.csv")
write.csv(distances.gudava,"results/nodes.inputed.gudava.csv")
write.csv(distances.filatov,"results/nodes.inputed.filatov.csv")
write.csv(distances.mudrak,"results/nodes.inputed.mudrak.csv")


#DOUBLE plots


jpeg("figures/nodes.inputed.koryakov.jpg", width = 1000, height = 1000)
my.colors <- rep("black",length(tmp.tree$tip.label))
my.colors[tmp.tree$tip.label %in% tree.filatov.mod$tip.label] <- "blue"
plot(tmp.tree, 
     label.offset=0.02,
     #tip.color = my.colors, 
     cex = 1, main = "Topology by Koryakov")
dev.off()

jpeg("figures/nodes.inputed.filatov.jpg", width = 1000, height = 1000)
my.colors <- rep("black",length(tmp.tree$tip.label))
my.colors[tmp.tree$tip.label %in% tree.filatov.mod$tip.label] <- "blue"
plot(tmp.tree, 
     label.offset=0.02,
     #tip.color = my.colors, 
     cex = 1, main = "Topology by Filiatov & Michael")
dev.off()

jpeg("figures/nodes.FULL.filatov.jpg", width = 1000, height = 1000)
par(mfrow = c(1, 2))
plot(tmp.tree, 
     #tip.color = my.colors, 
     cex = 1, main = "Topology by Filatov & Daniel - Imputed 77 villages")
plot(tree.filatov.nodes.rest, 
     label.offset=0.02,
     main = "Topology by Filatov & Daniel - 8 languages")
par(mfrow = c(1, 1))
dev.off()

par(mfrow = c(1, 1))


jpeg("figures/nodes.rest.alekseev.jpg", width = 350, height = 350)
plot(tree.alekseev.nodes.rest, 
     label.offset=0.02,
     main = "Topology by Alekseev")
dev.off()


jpeg("figures/nodes.rest.schulze.jpg", width = 350, height = 350)
plot(tree.schulze.nodes.rest, 
     label.offset=0.02,
     main = "Topology by Schulze")
dev.off()

jpeg("figures/nodes.rest.flat.jpg", width = 350, height = 350)
plot(tree.flat.nodes.rest,
     label.offset=0.02,
     main = "Flat Topology")
dev.off()

jpeg("figures/nodes.rest.gudava.jpg", width = 350, height = 350)
plot(tree.gudava.nodes.rest,
     label.offset=0.02,
     main = "Topology by Gudava")
dev.off()

jpeg("figures/nodes.rest.filatov.jpg", width = 350, height = 350)
plot(tree.filatov.nodes.rest, 
     label.offset=0.02,
     main = "Topology by Filatov & Daniel")
dev.off()

jpeg("figures/nodes.rest.mudrak.jpg", width = 350, height = 350)
plot(tree.mudrak.nodes.rest,
     label.offset=0.02,
     main = "Topology by Mudrak")
dev.off()


#PLOTS----

#All plots nodewise 8----

jpeg("figures/ALL.nodewise.reduced.jpg", width = 1500, height = 1500)
par(mfrow = c(3, 3))
plot(tree.gudava.nodes.rest,
     label.offset=0.02,
     main = list("a) Gudava",cex=4),cex =3)
#
plot(tree.alekseev.nodes.rest,
     label.offset=0.02,
     main = list("b)Alekseev",cex=4),cex =3)
#
plot(tree.schulze.nodes.rest,
     label.offset=0.02,
     main = list("c)  Schulze",cex=4),cex =3)
#
plot(tree.koryakov.nodes.rest,
     label.offset=0.02,
     main = list("d) Koryakov",cex=4),cex =3)
#
plot(rotate(rotate(rotate(rotate(tree.mudrak.nodes.rest,9),14),13),15),
     label.offset=0.02,
     main = list("e) Mudrak",cex=4),cex =3)
#
plot(rotate(tree.filatov.nodes.rest,13),
     label.offset=0.02,
     main = list("f) Filatov & Daniel",cex=4),cex =3)
#
plot(NULL)
#
plot(tree.flat.nodes.rest,
     label.offset=0.02,
     main = list("g) Flat Topology",cex=4),cex =3)
#
dev.off()
par(mfrow = c(1, 1))


#Qualitative plots nodewise 8----

jpeg("figures/Qualitative.nodewise.reduced.jpg", width = 1500, height = 500)
par(mfrow = c(1, 3))
plot(tree.gudava.nodes.rest, 
     label.offset=0.02,
     main = list("a) Gudava",cex=4),cex =3)
#
plot(tree.alekseev.nodes.rest, 
     label.offset=0.02,
     main = list("b) Alekseev",cex=4),cex =3)
#
plot(tree.schulze.nodes.rest, 
     label.offset=0.02,
     main = list("c) Schulze",cex=4),cex =3)
#
dev.off()
par(mfrow = c(1, 1))


#Patristic original plots----

jpeg("figures/Patristic.original.jpg", width = 1800, height = 1200)
par(mfrow = c(1, 3),
    xpd = NA) #allow to cross margins
#
plot(ladderize(tree.koryakov.original, right=FALSE),
     label.offset=0.02,
     main =  list("a) Koryakov - 6 villages patristic", cex=3),cex=3)
#
plot(rotate(rotate(rotate(tree.mudrak.original,10),15),16), 
     label.offset=0.02,
     main = list("b) Mudrak - 9 villages patristic",cex=3),cex=3)
#
plot(ladderize(tree.filatov.original, right=FALSE),
     label.offset=0.02,
     main =  list("c) Filatov & Daniel - 20 villages patristic",cex=3),cex=3)
#
dev.off()
par(mfrow = c(1, 1))

#Patristic 8 villages plots----

jpeg("figures/Patristic.eight.jpg", width = 1500, height = 500)
par(mfrow = c(1, 3),
    xpd = NA)
#
plot(ladderize(tree.koryakov.eight, right=FALSE),
     label.offset=0.02,
     main =  list("a) Koryakov - 8 villages patristic", cex=3),cex=3)
#
plot(rotate(rotate(rotate(tree.mudrak.eight, 9),13),14),
     label.offset=0.02,
     main = list("b) Mudrak - 8 villages patristic",cex=3),cex=3)#change last cex=1.6 for parenthesis to be full
#
plot(ladderize(tree.filatov.eight, right=FALSE), 
     label.offset=0.02,
     main =  list("c) Filatov & Daniel - 8 villages patristic",cex=3),cex=3)
#
dev.off()
par(mfrow = c(1, 1))

# plot(rotate(ladderize(tree.mudrak.eight, right=FALSE),9))
# plot(rotate(tree.mudrak.eight,9))
# plot(tree.mudrak.original)
# plot(ladderize(tree.mudrak.eight, right=FALSE))
# 
# nodelabels()
