# Supplementary material for: Geography and language divergence: The case of Andic languages
Source: PLoS One. 2022 May 26;17(5):e0265460. doi: 10.1371/journal.pone.0265460 (PMC9135239; doi:10.1371/journal.pone.0265460)
Supplement: S1 Data — S1 Fig: Correlation between GCD and travel cost (maximum, minimum, and symmetric).S2 Fig. Koryakov’s topology: imputed tree with 77 villages (left) and simplified tree with 8 languages (right)S3 Fig. Alekseev’s topology: imputed tree with 77 villages (left) and simplified tree with 8 languages (right)S4 Fig. Schulze’s topology: imputed tree with 77 villages (left) and simplified tree with 8 languages (right)S5 Fig. Filatov & Daniel’s topology: imputed tree with 77 villages (left) and simplified tree with 8 languages (right)S6 Fig. Gudava’s topology: imputed tree with 77 villages (left) and simplified tree with 8 languages (right)S7 Fig. Mudrak’s topology: imputed tree with 77 villages (left) and simplified tree with 8 languages (right)S8 Fig. Flat topology: imputed tree with 77 villages (left) and simplified tree with 8 languages (right)S9 Fig. Results for 77 villages (imputed trees)S10 Fig. Kendall’s W for the correlation of each phylogeny with geography, using travel cost (compare with Fig 6)S11 Fig. Distributions of Kendall’s W for permuted topologies (1,000 permutations), using travel cost. Dashed lines represent the mean of the distribution, and red full lines represent the observed value for the topology, as red bars in S9 Fig. Compare with Fig 7.S12 Fig: Distributions of Kendall’s W for re-sampled village sets (1,000 permutations), using travel costs. Dashed lines represent the mean of the distribution, and red full lines represent the observed value for the topology, as red bars in S9 Fig. Compare with Fig 8.S1 Table. List of all villages and languagesS1 File. Comparison of geographic distances (travel cost vs. great circle distance)S2 File. Discussion on imputed treesS3 File. Code 0-data-cleaning.RS4 File. Code 1-leastcostpath.RS5 File. Code 2-phylogenies.RS6 File. Code 3-correlations.R (ZIP) [file pone.0265460.s001.zip › Supplementary_Information-new/Sup_code/S6_File_Code_3-correlations.R]

#Libraries and working directory----
library("vegan")
library(ape)
library(tidyverse)
library(ggplot2)
setwd("/Users/ezequielkoile/Dropbox/GeoDag/code_final")


##--Geography----
#Load geo data----


##Andic path cost
#travel cost trans-> symmetriziced
d.cost0 <- as.matrix(read.csv("dist.nk.smallmap.csv",row.names = 1))
rownames(d.cost0) <- str_remove(rownames(d.cost0),"'")
colnames(d.cost0) <- rownames(d.cost0)

d.cost.sym <- (d.cost0 + t(d.cost0))/2

#travel cost trans-> max
d.cost.max <- d.cost0 
for(i in 1:nrow(d.cost0)){
  for(j in 1:nrow(d.cost0)){
    d.cost.max[i,j] <- max(d.cost0[i,j],d.cost0[j,i])
  }
}

#travel cost trans-> min
d.cost.min <- d.cost0 
for(i in 1:nrow(d.cost0)){
  for(j in 1:nrow(d.cost0)){
    d.cost.min[i,j] <- min(d.cost0[i,j],d.cost0[j,i])
  }
}


#grand circle distance

d.gcd <- as.matrix(read.csv("gcd.nk.csv",row.names = 1))
rownames(d.gcd) <- str_remove(rownames(d.gcd),"'")
colnames(d.gcd) <- rownames(d.gcd)

write.csv(d.cost.sym,"d.cost.sym.csv")
write.csv(d.gcd,"d.gcd.csv")
#Mantel, CADM, PCoA for geography----

#calculate mantel
cost.max.gcd <-
    mantel(d.cost.max,d.gcd, method="spearman", permutations=999, strata = NULL,
           na.rm = FALSE, parallel = getOption("mc.cores")) 

cost.min.gcd <-
    mantel(d.cost.min,d.gcd, method="spearman", permutations=999, strata = NULL,
           na.rm = FALSE, parallel = getOption("mc.cores")) 

cost.sym.gcd <-
    mantel(d.cost.sym,d.gcd, method="spearman", permutations=999, strata = NULL,
           na.rm = FALSE, parallel = getOption("mc.cores")) 

tmp <- list(cost.max.gcd,cost.sym.gcd,cost.min.gcd)

mantel.cost.gcd<- lapply(tmp, function(x){
  x$statistic
})

names(mantel.cost.gcd) <- c("Maximum","Symmetric","Minimum")

mantel.cost.gcd %>%  
  bind_rows() %>%
  as.data.frame() %>% 
  t() -> mantel.cost.df

#plot

d <- mantel.cost.df
names <- rownames(d)
rownames(d) <- NULL
my.data <- as.data.frame(cbind(names,d))
colnames(my.data) <- c("method","estimate")
my.data$estimate<-as.numeric(my.data$estimate)


m <- min(my.data$estimate)


jpeg("figures/geo.mantel.jpg", width = 650, height = 650)


ggplot(my.data, aes(y=estimate,x=method)) + 
  geom_point() + 
  ylim(c(2*m-1,1)) +
  coord_flip() +
  ggtitle("Mantel - GCD vs. costs")

dev.off()

#calculate CADM


cost.max.vs.gcd <- rbind(d.cost.max,d.gcd)
 res.cadm.max <- CADM.global(cost.max.vs.gcd,2,dim(d.cost.max)[1]) 
 res.cadm.post <- CADM.post(cost.max.vs.gcd,2,dim(d.cost.max)[1]) 

cost.min.vs.gcd <- rbind(d.cost.min,d.gcd)
 res.cadm.min <- CADM.global(cost.min.vs.gcd,2,dim(d.cost.min)[1]) 
 res.cadm.post <- CADM.post(cost.min.vs.gcd,2,dim(d.cost.min)[1]) 

cost.sym.vs.gcd <- rbind(d.cost.sym,d.gcd)
 res.cadm.sym <- CADM.global(cost.sym.vs.gcd,2,dim(d.cost.sym)[1]) 
 res.cadm.post <- CADM.post(cost.sym.vs.gcd,2,dim(d.cost.sym)[1]) 

tmp <- list(res.cadm.max,res.cadm.sym,res.cadm.min)
 

cadm.cost <- lapply(tmp, function(x){
  x$congruence_analysis[1]
})

names(cadm.cost) <- c("Maximum","Symmetric","Minimum")

cadm.cost %>%  
  bind_rows() %>%
  as.data.frame() %>% 
  t() -> cadm.cost.df

# plot

d <- cadm.cost.df
names <- rownames(d)
rownames(d) <- NULL
my.data <- as.data.frame(cbind(names,d))
colnames(my.data) <- c("method","estimate")
my.data$estimate<-as.numeric(my.data$estimate)


m <- min(my.data$estimate)


jpeg("figures/geo.cadm.jpg", width = 650, height = 650)

ggplot(my.data, aes(y=estimate,x=method)) + 
  geom_point() + 
  ylim(c(2*m-1,1)) +
  coord_flip() +
  ggtitle("CADM - GCD vs. costs")

dev.off()


#calculate PCoA
pcoa.cost.max <- cmdscale(d.cost.max)
pcoa.cost.min <- cmdscale(d.cost.min)
pcoa.cost.sym <- cmdscale(d.cost.sym)
pcoa.gcd <- cmdscale(d.gcd)

out.max = CCorA(pcoa.cost.max, pcoa.gcd, permutations=99)
out.max


out.min = CCorA(pcoa.cost.min, pcoa.gcd, permutations=99)
out.min


out.sym = CCorA(pcoa.cost.sym, pcoa.gcd, permutations=99)
out.sym

tmp <- list(out.max,out.sym,out.min)

#

pcoa.y.x <- lapply(tmp, function(x){
  x$RDA.Rsquares[1]
})
names(pcoa.y.x) <- c("Maximum","Symmetric","Minimum")

pcoa.x.y <- lapply(tmp, function(x){
  x$RDA.Rsquares[2]
})

names(pcoa.x.y) <- c("Maximum","Symmetric","Minimum")


pcoa.y.x %>%  
  bind_rows() %>%
  as.data.frame() %>% 
  t() -> pcoa.y.x.df

pcoa.x.y %>%  
  bind_rows() %>%
  as.data.frame() %>% 
  t() -> pcoa.x.y.df

#plot

d <- pcoa.x.y.df
names <- rownames(d)
rownames(d) <- NULL
my.data.x.y <- as.data.frame(cbind(names,d,"R^2 gcd | cost"))
colnames(my.data.x.y) <- c("method","estimate","condition")
my.data.x.y$estimate<-as.numeric(my.data.x.y$estimate)


d <- pcoa.y.x.df
names <- rownames(d)
rownames(d) <- NULL
my.data.y.x <- as.data.frame(cbind(names,d,"R^2 cost | gcd"))
colnames(my.data.y.x) <- c("method","estimate","condition")
my.data.y.x$estimate<-as.numeric(my.data.y.x$estimate)


my.data <- bind_rows(my.data.x.y,my.data.y.x)

m <- min(my.data$estimate)


jpeg("figures/geo.rda.jpg", width = 650, height = 650)

ggplot(my.data, aes(fill=condition,y=estimate,x=method, colour = condition)) + 
  geom_point(aes(shape=condition),position = "jitter" ) +
#  geom_bar(position="dodge", stat="identity") + 
  ylim(c(2*m-1,1)) +
  coord_flip() +
  ggtitle("RDA - GCD vs costs")


dev.off()


##--Patristic distances----

##Filatov & Daniel patristic (20 villages) ----

#patristic distance restricted
d.phylo.rest <- as.matrix(read.csv("results/patristic.filatov.csv",row.names = 1)) #20 villages, excluding Avar loanwords
#d.phylo.rest <- as.matrix(read.csv("results/patristic.filatov.inc.loans.csv",row.names = 1)) #20 villages, including Avar loanwords
#d.phylo.rest <- as.matrix(read.csv("results/patristic.filatov.eight.csv",row.names = 1)) #8 villages, excluding Avar loanwords
rownames(d.phylo.rest) <- str_remove(rownames(d.phylo.rest),"'")
colnames(d.phylo.rest) <- rownames(d.phylo.rest)

#intersection
intersection <- which(rownames(d.phylo.rest) %in% rownames(d.cost.max))
intersection.names <- as.character(rownames(d.phylo.rest)[which(rownames(d.phylo.rest) %in% rownames(d.cost.max))])
d.phylo.rest.cost <- d.phylo.rest[intersection,intersection]
d.phylo.rest.cost <- d.phylo.rest.cost[order(intersection.names),order(intersection.names)]
#
intersection <- which(rownames(d.phylo.rest) %in% rownames(d.gcd))
intersection.names <- as.character(rownames(d.phylo.rest)[which(rownames(d.phylo.rest) %in% rownames(d.gcd))])
d.phylo.rest.gcd <- d.phylo.rest[intersection,intersection]
d.phylo.rest.gcd <- d.phylo.rest.gcd[order(intersection.names),order(intersection.names)]


intersection2 <- which(rownames(d.cost.max) %in% rownames(d.phylo.rest))
intersection2.names <- as.character(rownames(d.cost.max)[which(rownames(d.cost.max) %in% rownames(d.phylo.rest))])

d.cost.max.phylo.rest <- d.cost.max[intersection2,intersection2]
d.cost.max.phylo.rest <- d.cost.max.phylo.rest[order(intersection2.names),order(intersection2.names)]
d.cost.min.phylo.rest <- d.cost.min[intersection2,intersection2]
d.cost.min.phylo.rest <- d.cost.min.phylo.rest[order(intersection2.names),order(intersection2.names)]
d.cost.sym.phylo.rest <- d.cost.sym[intersection2,intersection2]
d.cost.sym.phylo.rest <- d.cost.sym.phylo.rest[order(intersection2.names),order(intersection2.names)]
#
intersection2 <- which(rownames(d.gcd) %in% rownames(d.phylo.rest))
intersection2.names <- as.character(rownames(d.gcd)[which(rownames(d.gcd) %in% rownames(d.phylo.rest))])
d.gcd.phylo.rest <- d.gcd[intersection2,intersection2]
d.gcd.phylo.rest <- d.gcd.phylo.rest[order(intersection2.names),order(intersection2.names)]


#CADM
phylo.vs.cost.sym <- rbind(d.cost.sym.phylo.rest,d.phylo.rest.cost)
phylo.vs.gcd <- rbind(d.gcd.phylo.rest,d.phylo.rest.cost)

cadm.patristic.filatov.cost.20  <- CADM.global(phylo.vs.cost.sym,2,dim(d.cost.sym.phylo.rest)[1]) 
cadm.patristic.filatov.20  <- CADM.global(phylo.vs.gcd,2,dim(d.gcd.phylo.rest)[1]) 


##Filatov & Daniel patristic (8 villages) ----

#patristic distance restricted
#d.phylo.rest <- as.matrix(read.csv("results/patristic.filatov.csv",row.names = 1)) #20 villages, excluding Avar loanwords
#d.phylo.rest <- as.matrix(read.csv("results/patristic.filatov.inc.loans.csv",row.names = 1)) #20 villages, including Avar loanwords
d.phylo.rest <- as.matrix(read.csv("results/patristic.filatov.eight.csv",row.names = 1)) #8 villages, excluding Avar loanwords
rownames(d.phylo.rest) <- str_remove(rownames(d.phylo.rest),"'")
colnames(d.phylo.rest) <- rownames(d.phylo.rest)


#intersection
intersection <- which(rownames(d.phylo.rest) %in% rownames(d.cost.max))
intersection.names <- as.character(rownames(d.phylo.rest)[which(rownames(d.phylo.rest) %in% rownames(d.cost.max))])
d.phylo.rest.cost <- d.phylo.rest[intersection,intersection]
d.phylo.rest.cost <- d.phylo.rest.cost[order(intersection.names),order(intersection.names)]
#
intersection <- which(rownames(d.phylo.rest) %in% rownames(d.gcd))
intersection.names <- as.character(rownames(d.phylo.rest)[which(rownames(d.phylo.rest) %in% rownames(d.gcd))])
d.phylo.rest.gcd <- d.phylo.rest[intersection,intersection]
d.phylo.rest.gcd <- d.phylo.rest.gcd[order(intersection.names),order(intersection.names)]


intersection2 <- which(rownames(d.cost.max) %in% rownames(d.phylo.rest))
intersection2.names <- as.character(rownames(d.cost.max)[which(rownames(d.cost.max) %in% rownames(d.phylo.rest))])

d.cost.max.phylo.rest <- d.cost.max[intersection2,intersection2]
d.cost.max.phylo.rest <- d.cost.max.phylo.rest[order(intersection2.names),order(intersection2.names)]
d.cost.min.phylo.rest <- d.cost.min[intersection2,intersection2]
d.cost.min.phylo.rest <- d.cost.min.phylo.rest[order(intersection2.names),order(intersection2.names)]
d.cost.sym.phylo.rest <- d.cost.sym[intersection2,intersection2]
d.cost.sym.phylo.rest <- d.cost.sym.phylo.rest[order(intersection2.names),order(intersection2.names)]
#
intersection2 <- which(rownames(d.gcd) %in% rownames(d.phylo.rest))
intersection2.names <- as.character(rownames(d.gcd)[which(rownames(d.gcd) %in% rownames(d.phylo.rest))])
d.gcd.phylo.rest <- d.gcd[intersection2,intersection2]
d.gcd.phylo.rest <- d.gcd.phylo.rest[order(intersection2.names),order(intersection2.names)]


#CADM
phylo.vs.cost.sym <- rbind(d.cost.sym.phylo.rest,d.phylo.rest.cost)
phylo.vs.gcd <- rbind(d.gcd.phylo.rest,d.phylo.rest.cost)

cadm.patristic.filatov.cost.8  <- CADM.global(phylo.vs.cost.sym,2,dim(d.cost.sym.phylo.rest)[1]) 
cadm.patristic.filatov.8  <- CADM.global(phylo.vs.gcd,2,dim(d.gcd.phylo.rest)[1]) 


#Koryakov patristic (6 villages)----
d.phylo <- as.matrix(read.csv("results/patristic.koryakov.csv",row.names = 1)) # 6 villages (original)
#d.phylo <- as.matrix(read.csv("results/patristic.koryakov.csv",row.names = 1)) # 8 villages (extended)

rownames(d.phylo) <- str_remove(rownames(d.phylo),"'")
colnames(d.phylo) <- rownames(d.phylo)


#intersection
intersection <- which(rownames(d.phylo.rest) %in% rownames(d.cost.max))
intersection.names <- as.character(rownames(d.phylo.rest)[which(rownames(d.phylo.rest) %in% rownames(d.cost.max))])
d.phylo.rest.cost <- d.phylo.rest[intersection,intersection]
d.phylo.rest.cost <- d.phylo.rest.cost[order(intersection.names),order(intersection.names)]
#
intersection <- which(rownames(d.phylo.rest) %in% rownames(d.gcd))
intersection.names <- as.character(rownames(d.phylo.rest)[which(rownames(d.phylo.rest) %in% rownames(d.gcd))])
d.phylo.rest.gcd <- d.phylo.rest[intersection,intersection]
d.phylo.rest.gcd <- d.phylo.rest.gcd[order(intersection.names),order(intersection.names)]


intersection2 <- which(rownames(d.cost.max) %in% rownames(d.phylo.rest))
intersection2.names <- as.character(rownames(d.cost.max)[which(rownames(d.cost.max) %in% rownames(d.phylo.rest))])

d.cost.max.phylo.rest <- d.cost.max[intersection2,intersection2]
d.cost.max.phylo.rest <- d.cost.max.phylo.rest[order(intersection2.names),order(intersection2.names)]
d.cost.min.phylo.rest <- d.cost.min[intersection2,intersection2]
d.cost.min.phylo.rest <- d.cost.min.phylo.rest[order(intersection2.names),order(intersection2.names)]
d.cost.sym.phylo.rest <- d.cost.sym[intersection2,intersection2]
d.cost.sym.phylo.rest <- d.cost.sym.phylo.rest[order(intersection2.names),order(intersection2.names)]
#
intersection2 <- which(rownames(d.gcd) %in% rownames(d.phylo.rest))
intersection2.names <- as.character(rownames(d.gcd)[which(rownames(d.gcd) %in% rownames(d.phylo.rest))])
d.gcd.phylo.rest <- d.gcd[intersection2,intersection2]
d.gcd.phylo.rest <- d.gcd.phylo.rest[order(intersection2.names),order(intersection2.names)]


#CADM
phylo.vs.cost.sym <- rbind(d.cost.sym.phylo.rest,d.phylo.rest.cost)
phylo.vs.gcd <- rbind(d.gcd.phylo.rest,d.phylo.rest.cost)

cadm.patristic.koryakov.cost.6  <- CADM.global(phylo.vs.cost.sym,2,dim(d.cost.sym.phylo.rest)[1]) 
cadm.patristic.koryakov.6  <- CADM.global(phylo.vs.gcd,2,dim(d.gcd.phylo.rest)[1]) 


#Koryakov patristic (8 villages)----
d.phylo <- as.matrix(read.csv("results/patristic.koryakov.csv",row.names = 1)) # 6 villages (original)
#d.phylo <- as.matrix(read.csv("results/patristic.koryakov.csv",row.names = 1)) # 8 villages (extended)

rownames(d.phylo) <- str_remove(rownames(d.phylo),"'")
colnames(d.phylo) <- rownames(d.phylo)


#intersection
intersection <- which(rownames(d.phylo.rest) %in% rownames(d.cost.max))
intersection.names <- as.character(rownames(d.phylo.rest)[which(rownames(d.phylo.rest) %in% rownames(d.cost.max))])
d.phylo.rest.cost <- d.phylo.rest[intersection,intersection]
d.phylo.rest.cost <- d.phylo.rest.cost[order(intersection.names),order(intersection.names)]
#
intersection <- which(rownames(d.phylo.rest) %in% rownames(d.gcd))
intersection.names <- as.character(rownames(d.phylo.rest)[which(rownames(d.phylo.rest) %in% rownames(d.gcd))])
d.phylo.rest.gcd <- d.phylo.rest[intersection,intersection]
d.phylo.rest.gcd <- d.phylo.rest.gcd[order(intersection.names),order(intersection.names)]


intersection2 <- which(rownames(d.cost.max) %in% rownames(d.phylo.rest))
intersection2.names <- as.character(rownames(d.cost.max)[which(rownames(d.cost.max) %in% rownames(d.phylo.rest))])

d.cost.max.phylo.rest <- d.cost.max[intersection2,intersection2]
d.cost.max.phylo.rest <- d.cost.max.phylo.rest[order(intersection2.names),order(intersection2.names)]
d.cost.min.phylo.rest <- d.cost.min[intersection2,intersection2]
d.cost.min.phylo.rest <- d.cost.min.phylo.rest[order(intersection2.names),order(intersection2.names)]
d.cost.sym.phylo.rest <- d.cost.sym[intersection2,intersection2]
d.cost.sym.phylo.rest <- d.cost.sym.phylo.rest[order(intersection2.names),order(intersection2.names)]
#
intersection2 <- which(rownames(d.gcd) %in% rownames(d.phylo.rest))
intersection2.names <- as.character(rownames(d.gcd)[which(rownames(d.gcd) %in% rownames(d.phylo.rest))])
d.gcd.phylo.rest <- d.gcd[intersection2,intersection2]
d.gcd.phylo.rest <- d.gcd.phylo.rest[order(intersection2.names),order(intersection2.names)]


#CADM
phylo.vs.cost.sym <- rbind(d.cost.sym.phylo.rest,d.phylo.rest.cost)
phylo.vs.gcd <- rbind(d.gcd.phylo.rest,d.phylo.rest.cost)

cadm.patristic.koryakov.cost.8  <- CADM.global(phylo.vs.cost.sym,2,dim(d.cost.sym.phylo.rest)[1]) 
cadm.patristic.koryakov.8  <- CADM.global(phylo.vs.gcd,2,dim(d.gcd.phylo.rest)[1]) 


##Mudrak patristic (9 villages) ----

#patristic distance restricted
d.phylo.rest <- as.matrix(read.csv("results/patristic.mudrak.nine",row.names = 1))
rownames(d.phylo.rest) <- str_remove(rownames(d.phylo.rest),"'")
colnames(d.phylo.rest) <- rownames(d.phylo.rest)

#intersection
intersection <- which(rownames(d.phylo.rest) %in% rownames(d.cost.max))
intersection.names <- as.character(rownames(d.phylo.rest)[which(rownames(d.phylo.rest) %in% rownames(d.cost.max))])
d.phylo.rest.cost <- d.phylo.rest[intersection,intersection]
d.phylo.rest.cost <- d.phylo.rest.cost[order(intersection.names),order(intersection.names)]
#
intersection <- which(rownames(d.phylo.rest) %in% rownames(d.gcd))
intersection.names <- as.character(rownames(d.phylo.rest)[which(rownames(d.phylo.rest) %in% rownames(d.gcd))])
d.phylo.rest.gcd <- d.phylo.rest[intersection,intersection]
d.phylo.rest.gcd <- d.phylo.rest.gcd[order(intersection.names),order(intersection.names)]


intersection2 <- which(rownames(d.cost.max) %in% rownames(d.phylo.rest))
intersection2.names <- as.character(rownames(d.cost.max)[which(rownames(d.cost.max) %in% rownames(d.phylo.rest))])

d.cost.max.phylo.rest <- d.cost.max[intersection2,intersection2]
d.cost.max.phylo.rest <- d.cost.max.phylo.rest[order(intersection2.names),order(intersection2.names)]
d.cost.min.phylo.rest <- d.cost.min[intersection2,intersection2]
d.cost.min.phylo.rest <- d.cost.min.phylo.rest[order(intersection2.names),order(intersection2.names)]
d.cost.sym.phylo.rest <- d.cost.sym[intersection2,intersection2]
d.cost.sym.phylo.rest <- d.cost.sym.phylo.rest[order(intersection2.names),order(intersection2.names)]
#
intersection2 <- which(rownames(d.gcd) %in% rownames(d.phylo.rest))
intersection2.names <- as.character(rownames(d.gcd)[which(rownames(d.gcd) %in% rownames(d.phylo.rest))])
d.gcd.phylo.rest <- d.gcd[intersection2,intersection2]
d.gcd.phylo.rest <- d.gcd.phylo.rest[order(intersection2.names),order(intersection2.names)]


#CADM
phylo.vs.cost.sym <- rbind(d.cost.sym.phylo.rest,d.phylo.rest.cost)
phylo.vs.gcd <- rbind(d.gcd.phylo.rest,d.phylo.rest.cost)

cadm.patristic.mudrak.cost.9  <- CADM.global(phylo.vs.cost.sym,2,dim(d.cost.sym.phylo.rest)[1]) 
cadm.patristic.mudrak.9  <- CADM.global(phylo.vs.gcd,2,dim(d.gcd.phylo.rest)[1]) 


##Mudrak patristic (8 villages) ----

#patristic distance restricted
d.phylo.rest <- as.matrix(read.csv("results/patristic.mudrak.eight",row.names = 1)) #8 villages, excluding Avar loanwords
rownames(d.phylo.rest) <- str_remove(rownames(d.phylo.rest),"'")
colnames(d.phylo.rest) <- rownames(d.phylo.rest)


#intersection
intersection <- which(rownames(d.phylo.rest) %in% rownames(d.cost.max))
intersection.names <- as.character(rownames(d.phylo.rest)[which(rownames(d.phylo.rest) %in% rownames(d.cost.max))])
d.phylo.rest.cost <- d.phylo.rest[intersection,intersection]
d.phylo.rest.cost <- d.phylo.rest.cost[order(intersection.names),order(intersection.names)]
#
intersection <- which(rownames(d.phylo.rest) %in% rownames(d.gcd))
intersection.names <- as.character(rownames(d.phylo.rest)[which(rownames(d.phylo.rest) %in% rownames(d.gcd))])
d.phylo.rest.gcd <- d.phylo.rest[intersection,intersection]
d.phylo.rest.gcd <- d.phylo.rest.gcd[order(intersection.names),order(intersection.names)]


intersection2 <- which(rownames(d.cost.max) %in% rownames(d.phylo.rest))
intersection2.names <- as.character(rownames(d.cost.max)[which(rownames(d.cost.max) %in% rownames(d.phylo.rest))])

d.cost.max.phylo.rest <- d.cost.max[intersection2,intersection2]
d.cost.max.phylo.rest <- d.cost.max.phylo.rest[order(intersection2.names),order(intersection2.names)]
d.cost.min.phylo.rest <- d.cost.min[intersection2,intersection2]
d.cost.min.phylo.rest <- d.cost.min.phylo.rest[order(intersection2.names),order(intersection2.names)]
d.cost.sym.phylo.rest <- d.cost.sym[intersection2,intersection2]
d.cost.sym.phylo.rest <- d.cost.sym.phylo.rest[order(intersection2.names),order(intersection2.names)]
#
intersection2 <- which(rownames(d.gcd) %in% rownames(d.phylo.rest))
intersection2.names <- as.character(rownames(d.gcd)[which(rownames(d.gcd) %in% rownames(d.phylo.rest))])
d.gcd.phylo.rest <- d.gcd[intersection2,intersection2]
d.gcd.phylo.rest <- d.gcd.phylo.rest[order(intersection2.names),order(intersection2.names)]


#CADM
phylo.vs.cost.sym <- rbind(d.cost.sym.phylo.rest,d.phylo.rest.cost)
phylo.vs.gcd <- rbind(d.gcd.phylo.rest,d.phylo.rest.cost)

cadm.patristic.mudrak.cost.8  <- CADM.global(phylo.vs.cost.sym,2,dim(d.cost.sym.phylo.rest)[1]) 
cadm.patristic.mudrak.8  <- CADM.global(phylo.vs.gcd,2,dim(d.gcd.phylo.rest)[1]) 


##--Nodewise distances (8 villages)----
#All topologies nodewise----

##Andic phylo restricted nodewise (8 selected villages: one per language)

#patristic nodes count
d.phylo.rest <- list(
  as.matrix(read.csv("results/nodes.rest.filatov.csv",row.names = 1)),
  as.matrix(read.csv("results/nodes.rest.koryakov.csv",row.names = 1)),  
  as.matrix(read.csv("results/nodes.rest.mudrak.csv",row.names = 1)),  
  as.matrix(read.csv("results/nodes.rest.alekseev.csv",row.names = 1)),
  as.matrix(read.csv("results/nodes.rest.schulze.csv",row.names = 1)),
  as.matrix(read.csv("results/nodes.rest.gudava.csv",row.names = 1)),
  as.matrix(read.csv("results/nodes.rest.flat.csv",row.names = 1))
)

names(d.phylo.rest) <- c("Filatov & Daniel","Koryakov","Mudrak","Alekseev","Schulze","Gudava","Flat Topology")


# villages to languages
d.cost0 <- as.matrix(read.csv("dist.nk.smallmap.csv",row.names = 1))
rownames(d.cost0) <- str_remove(rownames(d.cost0),"'")
colnames(d.cost0) <- rownames(d.cost0)
d.cost.sym <- (d.cost0 + t(d.cost0))/2
rownames(d.cost.sym)[rownames(d.cost.sym) == "Kvanada"] <- "Bagvalal"
rownames(d.cost.sym)[rownames(d.cost.sym) == "Nizhnie Gakvari"] <- "Chamalal"
rownames(d.cost.sym)[rownames(d.cost.sym) == "Tad-Magitl"] <- "Akhvakh"
rownames(d.cost.sym)[rownames(d.cost.sym) == "Andi"] <- "Andi_village"
rownames(d.cost.sym)[rownames(d.cost.sym) == "Rikvani"] <- "Andi"
#
d.gcd <- as.matrix(read.csv("gcd.nk.csv",row.names = 1))
rownames(d.gcd) <- str_remove(rownames(d.gcd),"'")
colnames(d.gcd) <- rownames(d.gcd)
rownames(d.gcd)[rownames(d.gcd) == "Kvanada"] <- "Bagvalal"
rownames(d.gcd)[rownames(d.gcd) == "Nizhnie Gakvari"] <- "Chamalal"
rownames(d.gcd)[rownames(d.gcd) == "Tad-Magitl"] <- "Akhvakh"
rownames(d.gcd)[rownames(d.gcd) == "Andi"] <- "Andi_village"
rownames(d.gcd)[rownames(d.gcd) == "Rikvani"] <- "Andi"


d.phylo.rest.cost <- lapply(d.phylo.rest, function(x){
  intersection <- which(rownames(x) %in% rownames(d.cost.sym))
  intersection.names <- as.character(rownames(x)[which(rownames(x) %in% rownames(d.cost.sym))])
  tmp <- x[intersection,intersection]
  tmp <- tmp[order(intersection.names),order(intersection.names)]
  tmp
})

d.cost.sym.phylo.rest <- lapply(d.phylo.rest, function(x){
  intersection2 <- which(rownames(d.cost.sym) %in% rownames(x))
  intersection2.names <- as.character(rownames(d.cost.sym)[which(rownames(d.cost.sym) %in% rownames(x))])
  tmp <- d.cost.sym[intersection2,intersection2]
  tmp <- tmp[order(intersection2.names),order(intersection2.names)]
  tmp
})

##
d.phylo.rest.gcd <- lapply(d.phylo.rest, function(x){
  intersection <- which(rownames(x) %in% rownames(d.gcd))
  intersection.names <- as.character(rownames(x)[which(rownames(x) %in% rownames(d.gcd))])
  tmp <- x[intersection,intersection]
  tmp <- tmp[order(intersection.names),order(intersection.names)]
  tmp
})

d.gcd.phylo.rest <- lapply(d.phylo.rest, function(x){
  intersection2 <- which(rownames(d.cost.sym) %in% rownames(x))
  intersection2.names <- as.character(rownames(d.cost.sym)[which(rownames(d.cost.sym) %in% rownames(x))])
  tmp <- d.gcd[intersection2,intersection2]
  tmp <- tmp[order(intersection2.names),order(intersection2.names)]
  tmp
})


#CADM nodewise----


#calculate CADM (cost)-----

res.cadm.sym <- lapply(d.phylo.rest.cost, function(x){
  phylo.rest.vs.cost.sym <- rbind(d.cost.sym.phylo.rest[[1]],x)
  tmp <- CADM.global(phylo.rest.vs.cost.sym,2,dim(d.cost.sym.phylo.rest[[1]])[1])
  tmp
})


res.cadm.sym[[length(res.cadm.sym)+1]] <- cadm.patristic.filatov.cost.8
names(res.cadm.sym)[[length(res.cadm.sym)]] <- "Filatov & Daniel patristic 8"

res.cadm.sym[[length(res.cadm.sym)+1]] <- cadm.patristic.koryakov.cost.8
names(res.cadm.sym)[[length(res.cadm.sym)]] <- "Koryakov patristic 8"

res.cadm.sym[[length(res.cadm.sym)+1]] <- cadm.patristic.mudrak.cost.8
names(res.cadm.sym)[[length(res.cadm.sym)]] <- "Mudrak patristic 8"

res.cadm.sym[[length(res.cadm.sym)+1]] <- cadm.patristic.filatov.cost.20
names(res.cadm.sym)[[length(res.cadm.sym)]] <- "Filatov & Daniel patristic original"

res.cadm.sym[[length(res.cadm.sym)+1]] <- cadm.patristic.koryakov.cost.6
names(res.cadm.sym)[[length(res.cadm.sym)]] <- "Koryakov patristic original"

res.cadm.sym[[length(res.cadm.sym)+1]] <- cadm.patristic.mudrak.cost.9
names(res.cadm.sym)[[length(res.cadm.sym)]] <- "Mudrak patristic original"

cadm.cost <- lapply(res.cadm.sym, function(x){
  x$congruence_analysis[1]
})

cadm.cost %>%  
  bind_rows() %>%
  as.data.frame() %>% 
  t() -> cadm.cost.df

#plot

d <- cadm.cost.df
names <- rownames(d)
rownames(d) <- NULL
my.data <- as.data.frame(cbind(names,d,"nodewise"),stringsAsFactors=FALSE) #!
colnames(my.data) <- c("author","estimate","method")
my.data$estimate<-as.numeric(my.data$estimate)

my.data[8,c(1,3)] <- c("Filatov & Daniel","patristic 8")
my.data[9,c(1,3)] <- c("Koryakov","patristic 8")
my.data[10,c(1,3)] <- c("Mudrak","patristic 8")
my.data[11,c(1,3)] <- c("Filatov & Daniel","patristic original")
my.data[12,c(1,3)] <- c("Koryakov","patristic original")
my.data[13,c(1,3)] <- c("Mudrak","patristic original")

# ggplot(my.data, aes(fill=method,y=estimate,x=author)) + 
#   geom_col(position="dodge") + 
#   ylim(c(0,1)) +
#   coord_flip() +
#   ggtitle("CADM - nodewise/patristic distance vs. travel cost")


#garik
options(scipen = 1)

jpeg("figures/cadm-nodewise.jpg", width = 1200, height = 800)

my.data %>%
  as_tibble() %>%
  pivot_longer(cols = c(estimate)) %>%
  filter(author != "Russian Wikipedia") %>%
  mutate(author = case_when(author == "Glottolog" ~ "Gudava",
                          author == "Kostya" ~ "Filatov & Daniel",
                          TRUE ~ author),
         author = factor(author, levels = rev(c("Gudava", "Alekseev", "Schulze", "Koryakov","Mudrak",
                                            "Filatov & Daniel", "Flat Topology")))) %>%
  group_by(author) %>%
  ggplot(aes(fill=method,y=value,x=author)) +
  geom_col(position="dodge") +
  ylim(c(0,1)) +
  coord_flip() +
  ggtitle("CADM - nodewise/patristic distance vs. travel cost") +
  ylab("Kendall's W") + 
  xlab("Phylogeny") + 
  theme(title = element_text(size=20), 
        axis.text = element_text(size=16),
        axis.title = element_text(size=20), 
        legend.key.size = unit(1, 'cm'),
        legend.key.height = unit(1, 'cm'), 
        legend.key.width = unit(1, 'cm'), 
        legend.title = element_text(size=20), 
        legend.text = element_text(size=14)) 


dev.off()

cadm.cost.df.full <- my.data


#calculate CADM (gcd)----

res.cadm.gcd <- lapply(d.phylo.rest.gcd, function(x){
  phylo.rest.vs.gcd <- rbind(d.gcd.phylo.rest[[1]],x)
  tmp <- CADM.global(phylo.rest.vs.gcd,2,dim(d.gcd.phylo.rest[[1]])[1])
  tmp
})

cadm


res.cadm.gcd[[length(res.cadm.gcd)+1]] <- cadm.patristic.filatov.8
names(res.cadm.gcd)[[length(res.cadm.gcd)]] <- "Filatov & Daniel patristic 8"

res.cadm.gcd[[length(res.cadm.gcd)+1]] <- cadm.patristic.koryakov.8
names(res.cadm.gcd)[[length(res.cadm.gcd)]] <- "Koryakov patristic 8"

res.cadm.gcd[[length(res.cadm.gcd)+1]] <- cadm.patristic.mudrak.8
names(res.cadm.gcd)[[length(res.cadm.gcd)]] <- "Mudrak patristic 8"

res.cadm.gcd[[length(res.cadm.gcd)+1]] <- cadm.patristic.filatov.20
names(res.cadm.gcd)[[length(res.cadm.gcd)]] <- "Filatov & Daniel patristic original"

res.cadm.gcd[[length(res.cadm.gcd)+1]] <- cadm.patristic.koryakov.6
names(res.cadm.gcd)[[length(res.cadm.gcd)]] <- "Koryakov patristic original"

res.cadm.gcd[[length(res.cadm.gcd)+1]] <- cadm.patristic.mudrak.9
names(res.cadm.gcd)[[length(res.cadm.gcd)]] <- "Mudrak patristic original"

cadm.gcd <- lapply(res.cadm.gcd, function(x){
  x$congruence_analysis[1]
})

cadm.gcd %>%  
  bind_rows() %>%
  as.data.frame() %>% 
  t() -> cadm.gcd.df

#plot

d <- cadm.gcd.df
names <- rownames(d)
rownames(d) <- NULL
my.data <- as.data.frame(cbind(names,d,"nodewise"),stringsAsFactors=FALSE) #!
colnames(my.data) <- c("author","estimate","method")
my.data$estimate<-as.numeric(my.data$estimate)

my.data[8,c(1,3)] <- c("Filatov & Daniel","patristic 8")
my.data[9,c(1,3)] <- c("Koryakov","patristic 8")
my.data[10,c(1,3)] <- c("Mudrak","patristic 8")
my.data[11,c(1,3)] <- c("Filatov & Daniel","patristic original")
my.data[12,c(1,3)] <- c("Koryakov","patristic original")
my.data[13,c(1,3)] <- c("Mudrak","patristic original")

# ggplot(my.data, aes(fill=method,y=estimate,x=author)) + 
#   geom_col(position="dodge") + 
#   ylim(c(0,1)) +
#   coord_flip() +
#   ggtitle("CADM - nodewise/patristic distance vs. travel cost")


#garik
options(scipen = 1)

jpeg("figures/GCD-cadm-nodewise.jpg", width = 1200, height = 800)

my.data %>%
  as_tibble() %>%
  pivot_longer(cols = c(estimate)) %>%
  filter(author != "Russian Wikipedia") %>%
  mutate(author = case_when(author == "Glottolog" ~ "Gudava",
                            author == "Kostya" ~ "Filatov & Daniel",
                            TRUE ~ author),
         author = factor(author, levels = rev(c("Gudava", "Alekseev", "Schulze", "Koryakov","Mudrak",
                                                "Filatov & Daniel", "Flat Topology")))) %>%
  group_by(author) %>%
  ggplot(aes(fill=method,y=value,x=author)) +
  geom_col(position="dodge") +
  ylim(c(0,1)) +
  coord_flip() +
  ggtitle("CADM - nodewise/patristic distance vs. GCD") +
  ylab("Kendall's W") + 
  xlab("Phylogeny") + 
  theme(title = element_text(size=20), 
        axis.text = element_text(size=16),
        axis.title = element_text(size=20), 
        legend.key.size = unit(1, 'cm'),
        legend.key.height = unit(1, 'cm'), 
        legend.key.width = unit(1, 'cm'), 
        legend.title = element_text(size=20), 
        legend.text = element_text(size=14)) 


dev.off()

cadm.gcd.df.full <- my.data


##--Nodewise distances inputed (77 villages)----
##DEBUGGED

##(DOES NOT RUN - missing file patristic.inputed.filatov.csv)Filatov & Daniel patristic (77 villages)----

d.phylo <- as.matrix(read.csv("results/patristic.inputed.filatov.csv",row.names = 1))
rownames(d.phylo) <- str_remove(rownames(d.phylo),"'")
colnames(d.phylo) <- rownames(d.phylo)

#intersection
intersection <- which(rownames(d.phylo) %in% rownames(d.cost.max))
intersection.names <- rownames(d.phylo)[which(rownames(d.phylo) %in% rownames(d.cost.max))]
d.phylo.cost <- d.phylo[intersection,intersection]
d.phylo.cost <- d.phylo.cost[order(intersection.names),order(intersection.names)]

intersection2 <- which(rownames(d.cost.max) %in% rownames(d.phylo))
intersection2.names <- rownames(d.cost.max)[which(rownames(d.cost.max) %in% rownames(d.phylo))]

d.cost.max.phylo <- d.cost.max[intersection2,intersection2]
d.cost.max.phylo <- d.cost.max.phylo[order(intersection2.names),order(intersection2.names)]
d.cost.min.phylo <- d.cost.min[intersection2,intersection2]
d.cost.min.phylo <- d.cost.min.phylo[order(intersection2.names),order(intersection2.names)]
d.cost.sym.phylo <- d.cost.sym[intersection2,intersection2]
d.cost.sym.phylo <- d.cost.sym.phylo[order(intersection2.names),order(intersection2.names)]

##
intersection <- which(rownames(d.phylo) %in% rownames(d.gcd))
intersection.names <- rownames(d.phylo)[which(rownames(d.phylo) %in% rownames(d.gcd))]
d.phylo.gcd <- d.phylo[intersection,intersection]
d.phylo.gcd <- d.phylo.gcd[order(intersection.names),order(intersection.names)]

intersection2 <- which(rownames(d.gcd) %in% rownames(d.phylo))
intersection2.names <- rownames(d.gcd)[which(rownames(d.gcd) %in% rownames(d.phylo))]


d.gcd.phylo <- d.gcd[intersection2,intersection2]
d.gcd.phylo <- d.gcd.phylo[order(intersection2.names),order(intersection2.names)]


#CADM
phylo.vs.cost.sym <- rbind(d.cost.sym.phylo,d.phylo.cost)
cadm.patristic.filatov.cost.inputed  <- CADM.global(phylo.vs.cost.sym,2,dim(d.cost.sym.phylo)[1]) 

phylo.vs.gcd <- rbind(d.gcd.phylo,d.phylo.gcd)
cadm.patristic.filatov.inputed  <- CADM.global(phylo.vs.gcd,2,dim(d.gcd.phylo)[1]) 

 #ERROR
#All topologies nodewise inputed (77 villages)----

##Andic phylo restricted nodewise (8 selected villages: one per language)


#patristic nodes count RESTRICTED  KORYAKOV/ALEKSEEV/SCHULZE/WIKI/NAIVE
d.phylo.inputed <- list(
  as.matrix(read.csv("results/nodes.inputed.filatov.csv",row.names = 1)),
  as.matrix(read.csv("results/nodes.inputed.koryakov.csv",row.names = 1)),
  as.matrix(read.csv("results/nodes.inputed.alekseev.csv",row.names = 1)),
  as.matrix(read.csv("results/nodes.inputed.schulze.csv",row.names = 1)),
  as.matrix(read.csv("results/nodes.inputed.gudava.csv",row.names = 1)),
  as.matrix(read.csv("results/nodes.inputed.flat.csv",row.names = 1)),
  as.matrix(read.csv("results/nodes.inputed.mudrak.csv",row.names = 1))
)

names(d.phylo.rest) <- c("Filatov & Daniel","Koryakov","Alekseev","Schulze","Gudava","Flat Topology","Mudrak")


# villages to languages
d.cost0 <- as.matrix(read.csv("dist.nk.smallmap.csv",row.names = 1))
rownames(d.cost0) <- str_remove(rownames(d.cost0),"'")
colnames(d.cost0) <- rownames(d.cost0)
d.cost.sym <- (d.cost0 + t(d.cost0))/2
rownames(d.cost.sym)[rownames(d.cost.sym) == "Kvanada"] <- "Bagvalal"
rownames(d.cost.sym)[rownames(d.cost.sym) == "Nizhnie Gakvari"] <- "Chamalal"
rownames(d.cost.sym)[rownames(d.cost.sym) == "Tad-Magitl"] <- "Akhvakh"
rownames(d.cost.sym)[rownames(d.cost.sym) == "Andi"] <- "Andi_village"
rownames(d.cost.sym)[rownames(d.cost.sym) == "Rikvani"] <- "Andi"
#
d.gcd <- as.matrix(read.csv("gcd.nk.csv",row.names = 1))
rownames(d.gcd) <- str_remove(rownames(d.gcd),"'")
colnames(d.gcd) <- rownames(d.gcd)
rownames(d.gcd)[rownames(d.gcd) == "Kvanada"] <- "Bagvalal"
rownames(d.gcd)[rownames(d.gcd) == "Nizhnie Gakvari"] <- "Chamalal"
rownames(d.gcd)[rownames(d.gcd) == "Tad-Magitl"] <- "Akhvakh"
rownames(d.gcd)[rownames(d.gcd) == "Andi"] <- "Andi_village"
rownames(d.gcd)[rownames(d.gcd) == "Rikvani"] <- "Andi"


d.phylo.inputed.cost <- lapply(d.phylo.inputed, function(x){
  intersection <- which(rownames(x) %in% rownames(d.cost.sym))
  intersection.names <- as.character(rownames(x)[which(rownames(x) %in% rownames(d.cost.sym))])
  tmp <- x[intersection,intersection]
  tmp <- tmp[order(intersection.names),order(intersection.names)]
  tmp
})


d.cost.sym.phylo.inputed <- lapply(d.phylo.inputed, function(x){
  intersection2 <- which(rownames(d.cost.sym) %in% rownames(x))
  intersection2.names <- as.character(rownames(d.cost.sym)[which(rownames(d.cost.sym) %in% rownames(x))])
  tmp <- d.cost.sym[intersection2,intersection2]
  tmp <- tmp[order(intersection2.names),order(intersection2.names)]
  tmp
})


d.phylo.inputed.gcd <- lapply(d.phylo.inputed, function(x){
  intersection <- which(rownames(x) %in% rownames(d.gcd))
  intersection.names <- as.character(rownames(x)[which(rownames(x) %in% rownames(d.gcd))])
  tmp <- x[intersection,intersection]
  tmp <- tmp[order(intersection.names),order(intersection.names)]
  tmp
})

d.gcd.phylo.inputed <- lapply(d.phylo.inputed, function(x){
  intersection2 <- which(rownames(d.cost.sym) %in% rownames(x))
  intersection2.names <- as.character(rownames(d.cost.sym)[which(rownames(d.cost.sym) %in% rownames(x))])
  tmp <- d.gcd[intersection2,intersection2]
  tmp <- tmp[order(intersection2.names),order(intersection2.names)]
  tmp
})


##


##


#CADM nodewise inputed----

#calculate CADM (cost)

res.cadm.sym <- lapply(d.phylo.inputed.cost, function(x){
  phylo.inputed.vs.cost.sym <- rbind(d.cost.sym.phylo.inputed[[1]],x)
  tmp <- CADM.global(phylo.inputed.vs.cost.sym,2,dim(d.cost.sym.phylo.inputed[[1]])[1])
  tmp
})

cadm.cost <- lapply(res.cadm.sym, function(x){
  x$congruence_analysis[1]
})

names(cadm.cost) <- c("Filatov & Daniel","Koryakov","Alekseev","Schulze","Gudava","Flat Topology","Mudrak")


cadm.cost %>%  
  bind_rows() %>%
  as.data.frame() %>% 
  t() -> cadm.cost.df


#plot

d <- cadm.cost.df
names <- rownames(d)
rownames(d) <- NULL
my.data <- as.data.frame(cbind(names,d))
colnames(my.data) <- c("author","estimate")
my.data$estimate<-as.numeric(my.data$estimate)


# ggplot(my.data, aes(y=estimate,x=author)) + 
#   geom_col(position="dodge", fill="tomato") + 
#   ylim(c(0,1)) +
#   coord_flip() +
#   ggtitle("CADM - nodewise/patristic distance vs. costs - inputed tree")
# 


options(scipen = 1)

jpeg("figures/cadm-inputed.jpg", width = 1200, height = 800)

my.data %>% 
  as_tibble() %>% 
  pivot_longer(cols = c(estimate)) %>% 
  filter(author != "Russian Wikipedia") %>% 
  mutate(author = case_when(author == "Glottolog" ~ "Gudava",
                            author == "Kostya" ~ "Filatov & Daniel",
                            TRUE ~ author),
         author = factor(author, levels = rev(c("Gudava", "Alekseev", "Schulze", "Koryakov","Mudrak", 
                                                "Filatov & Daniel", "Flat Topology")))) %>% 
  group_by(author) %>%
  ggplot(aes(y=value,x=author)) + 
  geom_col(position="dodge",fill="tomato") + 
  ylim(c(0,1)) +
  coord_flip() +
  ggtitle("CADM - inputed distance vs. travel cost") +
  ylab("Kendall's W") + 
  xlab("Phylogeny") + 
  theme(title = element_text(size=20), 
        axis.text = element_text(size=16),
        axis.title = element_text(size=20), 
        legend.key.size = unit(1, 'cm'),
        legend.key.height = unit(1, 'cm'), 
        legend.key.width = unit(1, 'cm'), 
        legend.title = element_text(size=20), 
        legend.text = element_text(size=14)) 

dev.off()


#calculate CADM (GCD)

res.cadm.gcd <- lapply(d.phylo.inputed.gcd, function(x){
  phylo.inputed.vs.gcd <- rbind(d.gcd.phylo.inputed[[1]],x)
  tmp <- CADM.global(phylo.inputed.vs.gcd,2,dim(d.gcd.phylo.inputed[[1]])[1])
  tmp
})

cadm.gcd <- lapply(res.cadm.gcd, function(x){
  x$congruence_analysis[1]
})

names(cadm.gcd) <- c("Filatov & Daniel","Koryakov","Alekseev","Schulze","Gudava","Flat Topology","Mudrak")


cadm.gcd %>%  
  bind_rows() %>%
  as.data.frame() %>% 
  t() -> cadm.gcd.df


#plot

d <- cadm.gcd.df
names <- rownames(d)
rownames(d) <- NULL
my.data <- as.data.frame(cbind(names,d))
colnames(my.data) <- c("author","estimate")
my.data$estimate<-as.numeric(my.data$estimate)


# ggplot(my.data, aes(y=estimate,x=author)) + 
#   geom_col(position="dodge", fill="tomato") + 
#   ylim(c(0,1)) +
#   coord_flip() +
#   ggtitle("CADM - nodewise/patristic distance vs. costs - inputed tree")
# 


###

true.results <- filter(cadm.cost.df.full,method =="nodewise")[,c(1,2)]
colnames(true.results) <- c("author","W")

###
options(scipen = 1)

jpeg("figures/GCD-cadm-inputed.jpg", width = 1200, height = 800)

my.data %>% 
  as_tibble() %>% 
  pivot_longer(cols = c(estimate)) %>% 
  filter(author != "Russian Wikipedia") %>% 
  mutate(author = case_when(author == "Glottolog" ~ "Gudava",
                            author == "Kostya" ~ "Filatov & Daniel",
                            TRUE ~ author),
         author = factor(author, levels = rev(c("Gudava", "Alekseev", "Schulze", "Koryakov","Mudrak", 
                                                "Filatov & Daniel", "Flat Topology")))) %>% 
  group_by(author) %>%
  merge(true.results,by=c("author")) %>%
  ggplot(aes(z=W,y=value,x=author)) + 
  geom_col(position="dodge",fill="tomato") + 
  # geom_hline(aes(yintercept = W), linetype = 1, col="blue")+
  #geom_col(aes(W),position="dodge",fill="blue")+
  ylim(c(0,1)) +
  coord_flip() +
  ggtitle("CADM - inputed distance vs. GCD") +
  ylab("Kendall's W") + 
  xlab("Phylogeny") + 
  theme(title = element_text(size=20), 
        axis.text = element_text(size=16),
        axis.title = element_text(size=20), 
        legend.key.size = unit(1, 'cm'),
        legend.key.height = unit(1, 'cm'), 
        legend.key.width = unit(1, 'cm'), 
        legend.title = element_text(size=20), 
        legend.text = element_text(size=14)) 

dev.off()


new.cadm.df %>% 
  as_tibble() %>% 
  #  pivot_longer(cols = everything()) %>% 
  #  filter(name != "Russian Wikipedia") %>% 
  #  mutate(name = case_when(name == "Glottolog" ~ "Gudava",
  #                          name == "Kostya" ~ "Filatov & Daniel",
  #                          TRUE ~ name),
  #         name = factor(name, levels = c("Gudava", "Alekseev", "Schulze", "Koryakov", 
  #                                        "Filatov & Daniel", "Flat Topology"))) %>% 
  group_by(name) %>% 
  mutate(m = median(value)) %>% 
  merge(true.results,by=c("name","W")) %>%
  geom_vline(aes(xintercept = m), linetype = 2)+
  geom_vline(aes(xintercept = W), linetype = 1, col="tomato")+


save.image("tmp10.RData")

##--Bootstrapping and shuffling----
#(NOT RUN - long) Bootstrapping villages given a fixed phylogeny (60 mins for 1000 iterations - load results)----
andic.groups <- read.csv("andic.groups.csv")

groups <- c("Andi", "Botlikh", "Godoberi","Karata","Bagvalal","Tindi" ,"Chamalal" ,"Akhvakh" )
villages <- c("Rikvani", "Botlikh", "Godoberi","Karata","Kvanada","Tindi" ,"Nizhnie Gakvari" ,"Tad-Magitl'" )

villages <- str_remove(villages,"'")

andic.groups$species <- str_remove(andic.groups$species,"'")

taxa <- subset(andic.groups, species %in% villages)

new.taxa <- NULL
new.cadm.cost <- NULL
new.cadm.cost[[1]] <- 0
new.cadm <- NULL
new.cadm[[1]] <- 0


##Andic phylo restricted nodewise (8 selected villages: one per language)


#patristic nodes count 
d.phylo.rest <- list(
  as.matrix(read.csv("results/nodes.rest.filatov.csv",row.names = 1)),
  as.matrix(read.csv("results/nodes.rest.koryakov.csv",row.names = 1)),  
  as.matrix(read.csv("results/nodes.rest.alekseev.csv",row.names = 1)),
  as.matrix(read.csv("results/nodes.rest.schulze.csv",row.names = 1)),
  as.matrix(read.csv("results/nodes.rest.gudava.csv",row.names = 1)),
  as.matrix(read.csv("results/nodes.rest.flat.csv",row.names = 1)),
  as.matrix(read.csv("results/nodes.rest.mudrak.csv",row.names = 1))
)

names(d.phylo.rest) <- c("Filatov & Daniel","Koryakov","Alekseev","Schulze","Gudava","Flat Topology","Mudrak")


for(i in 1:1000){
#i<-1
d.cost.sym <- (d.cost0 + t(d.cost0))/2
new.taxa[[i]] <- taxa
new.taxa[[i]]$new.species <- new.taxa[[i]]$species

  for(my.group in taxa$group){#my.group <- "Chamalal"
    #bootstrap villages
    clade <- subset(andic.groups, group == my.group)
    rep <- subset(new.taxa[[i]], group == my.group) 
    new.langs <- sample(clade$species, replace = FALSE, size = nrow(rep))
    new.taxa[[i]][new.taxa[[i]]$group == my.group,]$new.species <- new.langs
    #
    if(my.group != new.langs){
    rownames(d.cost.sym)[rownames(d.cost.sym) == my.group ] <- "MEH"
    rownames(d.cost.sym)[rownames(d.cost.sym) == new.langs ] <- my.group
    colnames(d.cost.sym)[colnames(d.cost.sym) == my.group ] <- "MEH"
    colnames(d.cost.sym)[colnames(d.cost.sym) == new.langs ] <- my.group
    }
  }


##

  d.phylo.rest.cost <- lapply(d.phylo.rest, function(x){
    intersection <- which(rownames(x) %in% rownames(d.cost.sym))
    intersection.names <- as.character(rownames(x)[which(rownames(x) %in% rownames(d.cost.sym))])
    tmp <- x[intersection,intersection]
    tmp <- tmp[order(intersection.names),order(intersection.names)]
    tmp
  })
  
  d.cost.sym.phylo.rest <- lapply(d.phylo.rest, function(x){
    intersection2 <- which(rownames(d.cost.sym) %in% rownames(x))
    intersection2.names <- as.character(rownames(d.cost.sym)[which(rownames(d.cost.sym) %in% rownames(x))])
    tmp <- d.cost.sym[intersection2,intersection2]
    tmp <- tmp[order(intersection2.names),order(intersection2.names)]
    tmp
  })
  
  d.gcd.phylo.rest <- lapply(d.phylo.rest, function(x){
    intersection2 <- which(rownames(d.cost.sym) %in% rownames(x))
    intersection2.names <- as.character(rownames(d.cost.sym)[which(rownames(d.cost.sym) %in% rownames(x))])
    tmp <- d.gcd[intersection2,intersection2]
    tmp <- tmp[order(intersection2.names),order(intersection2.names)]
    tmp
  })
  
# cost
  res.cadm.sym <- lapply(d.phylo.rest.cost, function(x){
    phylo.rest.vs.cost.sym <- rbind(d.cost.sym.phylo.rest[[1]],x)
    tmp <- CADM.global(phylo.rest.vs.cost.sym,2,dim(d.cost.sym.phylo.rest[[1]])[1])
    tmp
  })
  
  
  
  
  cadm.cost <- lapply(res.cadm.sym, function(x){
    x$congruence_analysis[1]
  })
  
  cadm.cost %>%  
    bind_rows() %>%
    as.data.frame() %>% 
    t() -> cadm.cost.df
  
  new.cadm.cost[[i]] <- cadm.cost.df
  


# GCD
res.cadm.gcd <- lapply(d.phylo.rest.gcd, function(x){
  phylo.rest.vs.gcd <- rbind(d.gcd.phylo.rest[[1]],x)
  tmp <- CADM.global(phylo.rest.vs.gcd,2,dim(d.gcd.phylo.rest[[1]])[1])
  tmp
})


cadm.gcd <- lapply(res.cadm.gcd, function(x){
  x$congruence_analysis[1]
})

cadm.gcd %>%  
  bind_rows() %>%
  as.data.frame() %>% 
  t() -> cadm.gcd.df

new.cadm[[i]] <- cadm.gcd.df


}
#


new.cadm.cost %>%  
  bind_cols() %>%
  as.data.frame() %>% 
  t() -> new.cadm.cost.summary


colnames(new.cadm.cost.summary) <- rownames(new.cadm.cost[[1]])
 

new.cadm %>%  
  bind_cols() %>%
  as.data.frame() %>% 
  t() -> new.cadm.summary

colnames(new.cadm.summary) <- rownames(new.cadm[[1]])


save.image("permutations.RData")
write.csv(new.cadm.cost.summary,"results/bootstrap.villages.cost.csv")
write.csv(new.cadm.summary,"results/bootstrap.villages.csv")

#Plot the previous results----
load("permutations.RData")

#cost-----

#new.cadm.summary <- read.csv("results/bootstrap.villages.csv",row.names = 1) 


true.results <- filter(cadm.cost.df.full,method =="nodewise")[,c(1,2)]
colnames(true.results) <- c("name","W")

#analysis
new.cadm.cost.summary %>% 
  as_tibble() %>% 
  pivot_longer(cols = everything()) %>% 
  mutate(name = factor(name, levels = c("Gudava", "Alekseev", "Schulze", "Koryakov", "Mudrak", "Filatov & Daniel"))) %>% 
  group_by(name) %>% 
  mutate(m = median(value)) %>% 
  merge(true.results,by="name") -> tmp


p.values <- as.data.frame(levels(tmp$name))
for(the.author in levels(tmp$name)){
  tmp2 <- filter(tmp,name==the.author)
  tmp2$logic <- tmp2$value < 0.5
  p.val <- sum(tmp2$logic)/nrow(tmp2)
  print(the.author)
  print(p.val)
}


#plot
options(scipen = 1)

jpeg("figures/bootstrap.villages.cost.jpg", width = 950, height = 650)
new.cadm.cost.summary %>% 
  as_tibble() %>% 
  pivot_longer(cols = everything()) %>% 
  mutate(name = factor(name, levels = c("Gudava", "Alekseev", "Schulze", "Koryakov", "Mudrak", "Filatov & Daniel"))) %>% 
  group_by(name) %>% 
  mutate(m = median(value)) %>% 
  merge(true.results,by="name") %>%
  ggplot(aes(value, fill = name))+
  geom_density(show.legend = FALSE)+
  geom_vline(aes(xintercept = m), linetype = 2)+
  geom_vline(aes(xintercept = W), linetype = 1, col="tomato")+
  facet_wrap(~name, scales = "free_y", ncol = 1)+
  xlim(0, 1)+
  theme_minimal()+
  labs(fill = "", x = "Kendall's W") +
  theme(strip.text = element_text(size=16), 
        axis.text = element_text(size=12),
        axis.title = element_text(size=20)
        )

dev.off()

##
read_csv("results/bootstrap.villages.cost.csv") %>%
  pivot_longer(-X1) %>%
  filter(value != 0) %>%
  mutate(value = ifelse(name == "Flat Topology", 0.5, value),
         name = factor(name,
                       levels = c("Gudava",
                                  "Alekseev",
                                  "Schulze",
                                  "Koryakov",
                                  "Mudrak",
                                  "Filatov & Daniel"))) %>%
  group_by(name) %>%
  mutate(m = median(value)) %>%
  merge(true.results,by="name") %>%
  ggplot(aes(value, fill = name))+
     geom_rug() + geom_density()+ # variant 3
  #  geom_histogram(aes(y = ..density..)) + geom_density(alpha = 0)+ # variant 2
  #  geom_density()+ # variant 1
  facet_wrap(~name, ncol = 1, scales = "free_y")+
  scale_x_continuous(limits = c(0,1)) +
  geom_vline(aes(xintercept = m), color = "black", linetype = 2)+
  geom_vline(aes(xintercept = W), color = "black", linetype = 1)+
  theme_minimal()+
  labs(x = "")+
  theme(legend.position = "none",
        text = element_text(size = 18))
##


#GCD-----

#new.cadm.summary <- read.csv("results/bootstrap.villages.csv",row.names = 1) 


true.results <- filter(cadm.gcd.full,method ="nodewise")[,c(1,2)]
colnames(true.results) <- c("name","W")

#analysis
new.cadm.summary %>% 
  as_tibble() %>% 
  pivot_longer(cols = everything()) %>% 
  mutate(name = factor(name, levels = c("Gudava", "Alekseev", "Schulze", "Koryakov", "Mudrak","Filatov & Daniel"))) %>% 
  group_by(name) %>% 
  mutate(m = median(value)) %>% 
  merge(true.results,by="name") -> tmp


p.values <- as.data.frame(levels(tmp$name))
for(the.author in levels(tmp$name)){
  tmp2 <- filter(tmp,name==the.author)
  tmp2$logic <- tmp2$value < 0.5
  p.val <- sum(tmp2$logic)/nrow(tmp2)
  print(the.author)
  print(p.val)
}


#plot
options(scipen = 1)

jpeg("figures/bootstrap.villages.jpg", width = 950, height = 650)
new.cadm.summary %>% 
  as_tibble() %>% 
  pivot_longer(cols = everything()) %>% 
  mutate(name = factor(name, levels = c("Gudava", "Alekseev", "Schulze", "Koryakov", "Mudrak","Filatov & Daniel"))) %>% 
  group_by(name) %>% 
  mutate(m = median(value)) %>% 
  merge(true.results,by="name") %>%
  ggplot(aes(value, fill = name))+
  geom_density(show.legend = FALSE, adjust=1/1)+
 # geom_histogram(show.legend = FALSE, alpha=0.5)+
  geom_vline(aes(xintercept = m), linetype = 2)+
  geom_vline(aes(xintercept = W), linetype = 1, col="tomato")+
  facet_wrap(~name, scales = "free_y", ncol = 1)+
  xlim(0, 1)+
  theme_minimal()+
  labs(fill = "", x = "Kendall's W") +
  theme(strip.text = element_text(size=16), 
        axis.text = element_text(size=12),
        axis.title = element_text(size=20)
  ) 

dev.off()

##
read_csv("results/bootstrap.villages.csv") %>%
  pivot_longer(-X1) %>%
  filter(value != 0) %>%
  mutate(value = ifelse(name == "Flat Topology", 0.5, value),
         name = factor(name,
                       levels = c("Gudava",
                                  "Alekseev",
                                  "Schulze",
                                  "Koryakov",
                                  "Mudrak",
                                  "Filatov & Daniel"))) %>%
  group_by(name) %>%
  mutate(m = median(value)) %>%
  merge(true.results,by="name") %>%
  ggplot(aes(value, fill = name))+
  geom_rug() + geom_density()+ # variant 3
  #  geom_histogram(aes(y = ..density..)) + geom_density(alpha = 0)+ # variant 2
  #  geom_density()+ # variant 1
  facet_wrap(~name, ncol = 1, scales = "free_y")+
  scale_x_continuous(limits = c(0,1)) +
  geom_vline(aes(xintercept = m), color = "black", linetype = 2)+
  geom_vline(aes(xintercept = W), color = "black", linetype = 1)+
  theme_minimal()+
  labs(x = "")+
  theme(legend.position = "none",
        text = element_text(size = 18))
##

#(NOT RUN - long) Shuffling languages (60 mins for 1000 iterations - load results)----
require(gtools)

new.taxa <- NULL
cadm.cost <- NULL
cadm.gcd <- NULL

#patristic nodes count 
d.phylo.rest <- list(
  as.matrix(read.csv("results/nodes.rest.filatov.csv",row.names = 1)),
  as.matrix(read.csv("results/nodes.rest.koryakov.csv",row.names = 1)),
  as.matrix(read.csv("results/nodes.rest.alekseev.csv",row.names = 1)),
  as.matrix(read.csv("results/nodes.rest.gudava.csv",row.names = 1)),
  as.matrix(read.csv("results/nodes.rest.schulze.csv",row.names = 1)),
  as.matrix(read.csv("results/nodes.rest.flat.csv",row.names = 1)),
  as.matrix(read.csv("results/nodes.rest.mudrak.csv",row.names = 1))
)

names(d.phylo.rest) <- c("Filatov & Daniel","Koryakov","Alekseev","Gudava","Schulze","Flat Topology","Mudrak")

#
# villages to languages
d.cost0 <- as.matrix(read.csv("dist.nk.smallmap.csv",row.names = 1))
rownames(d.cost0) <- str_remove(rownames(d.cost0),"'")
colnames(d.cost0) <- rownames(d.cost0)
d.cost.sym <- (d.cost0 + t(d.cost0))/2
rownames(d.cost.sym)[rownames(d.cost.sym) == "Kvanada"] <- "Bagvalal"
rownames(d.cost.sym)[rownames(d.cost.sym) == "Nizhnie Gakvari"] <- "Chamalal"
rownames(d.cost.sym)[rownames(d.cost.sym) == "Tad-Magitl"] <- "Akhvakh"
rownames(d.cost.sym)[rownames(d.cost.sym) == "Andi"] <- "Andi_village"
rownames(d.cost.sym)[rownames(d.cost.sym) == "Rikvani"] <- "Andi"
#
d.gcd <- as.matrix(read.csv("gcd.nk.csv",row.names = 1))
rownames(d.gcd) <- str_remove(rownames(d.gcd),"'")
colnames(d.gcd) <- rownames(d.gcd)
rownames(d.gcd)[rownames(d.gcd) == "Kvanada"] <- "Bagvalal"
rownames(d.gcd)[rownames(d.gcd) == "Nizhnie Gakvari"] <- "Chamalal"
rownames(d.gcd)[rownames(d.gcd) == "Tad-Magitl"] <- "Akhvakh"
rownames(d.gcd)[rownames(d.gcd) == "Andi"] <- "Andi_village"
rownames(d.gcd)[rownames(d.gcd) == "Rikvani"] <- "Andi"


d.phylo.rest.cost <- lapply(d.phylo.rest, function(x){
  intersection <- which(rownames(x) %in% rownames(d.cost.sym))
  intersection.names <- as.character(rownames(x)[which(rownames(x) %in% rownames(d.cost.sym))])
  tmp <- x[intersection,intersection]
  tmp <- tmp[order(intersection.names),order(intersection.names)]
  tmp
})
#
d.phylo.rest.gcd <- lapply(d.phylo.rest, function(x){
  intersection <- which(rownames(x) %in% rownames(d.gcd))
  intersection.names <- as.character(rownames(x)[which(rownames(x) %in% rownames(d.gcd))])
  tmp <- x[intersection,intersection]
  tmp <- tmp[order(intersection.names),order(intersection.names)]
  tmp
})

d.phylo.rest.original <- d.phylo.rest
d.phylo.rest.cost.original <- d.phylo.rest.cost
d.phylo.rest.gcd.original <- d.phylo.rest.gcd

my.languages <- colnames(d.phylo.rest.original[[1]])
my.perms <- permutations(n = 8, r = 8, v = my.languages)

###
my.sample <- sample(1:nrow(my.perms), 1000, replace = FALSE, prob = NULL)

#this step takes some time:

for(i in 1:1000){#i<-4 1:nrow(my.perms)
#i <- as.numeric(i)
new.taxa <- my.perms[my.sample[i],]

d.phylo.rest <- lapply(d.phylo.rest.original, function(x){
  x[new.taxa,new.taxa]
})

d.phylo.rest.cost <- lapply(d.phylo.rest.cost.original, function(x){
  x[new.taxa,new.taxa]
})

d.phylo.rest.gcd <- lapply(d.phylo.rest.gcd.original, function(x){
  x[new.taxa,new.taxa]
})

d.cost.sym.phylo.rest <- lapply(d.phylo.rest, function(x){
  intersection2 <- which(rownames(d.cost.sym) %in% rownames(x))
  intersection2.names <- as.character(rownames(d.cost.sym)[which(rownames(d.cost.sym) %in% rownames(x))])
  tmp <- d.cost.sym[intersection2,intersection2]
  tmp <- tmp[order(intersection2.names),order(intersection2.names)]
  tmp
})

d.gcd.phylo.rest <- lapply(d.phylo.rest, function(x){
  intersection2 <- which(rownames(d.gcd) %in% rownames(x))
  intersection2.names <- as.character(rownames(d.gcd)[which(rownames(d.gcd) %in% rownames(x))])
  tmp <- d.gcd[intersection2,intersection2]
  tmp <- tmp[order(intersection2.names),order(intersection2.names)]
  tmp
})


#calculate CADM

res.cadm.sym <- lapply(d.phylo.rest.cost, function(x){
  phylo.rest.vs.cost.sym <- rbind(d.cost.sym.phylo.rest[[1]],x)
  tmp <- CADM.global(phylo.rest.vs.cost.sym,2,dim(d.cost.sym.phylo.rest[[1]])[1])
  tmp
})

cadm.cost[[i]] <- lapply(res.cadm.sym, function(x){
  x$congruence_analysis[1]
})


#

res.cadm.gcd <- lapply(d.phylo.rest.gcd, function(x){
  phylo.rest.vs.gcd <- rbind(d.gcd.phylo.rest[[1]],x)
  tmp <- CADM.global(phylo.rest.vs.gcd,2,dim(d.gcd.phylo.rest[[1]])[1])
  tmp
})

cadm.gcd[[i]] <- lapply(res.cadm.gcd, function(x){
  x$congruence_analysis[1]
})

# cadm.cost %>%  
#   bind_rows() %>%
#   as.data.frame() %>% 
#   t() -> cadm.cost.df
# 
# new.cadm.cost[[i]] <- cadm.cost.df


}

save.image("shuffling.RData")

# cadm.cost.df %>% 
#   as_tibble() %>% 
#   pivot_longer(cols = everything()) %>% 


#####
cadm.cost %>%  
  unlist() %>%
  enframe() %>%
  #cadm.cost.df %>% 
  #as_tibble() %>% 
  #pivot_longer(cols = everything()) %>% 
  mutate(name = factor(name, levels = c("Gudava", "Alekseev", "Schulze", "Koryakov", "Mudrak", "Filatov & Daniel",
                                        "Flat Topology"))) %>%
  as.data.frame()-> new.cadm.cost.df


cadm.gcd %>%  
  unlist() %>%
  enframe() %>%
  #cadm.cost.df %>% 
  #as_tibble() %>% 
  #pivot_longer(cols = everything()) %>% 
  mutate(name = factor(name, levels = c("Gudava", "Alekseev", "Schulze", "Koryakov", "Mudrak", "Filatov & Daniel",
                                        "Flat Topology"))) %>%
  as.data.frame()-> new.cadm.df

write.csv(new.cadm.cost.df,"results/shuffle.languages.cost.csv")
write.csv(new.cadm.df,"results/shuffle.languages.csv")

####

#Plot the previous results ----
load("shuffling.RData")

#cost----
cadm.cost.df <- read.csv("results/shuffle.languages.cost.csv")
cadm.cost.df <- cadm.cost.df[,-1]
#colnames(cadm.cost.df) <- c("Filatov & Daniel","Koryakov","Alekseev","Gudava","Schulze","Flat Topology","Mudrak")  

true.results <- filter(cadm.cost.df.full,method =="nodewise")[,c(1,2)]
colnames(true.results) <- c("name","W")

# cadm.cost %>% 
#   bind_rows() -> new.cadm.df

#analysis
cadm.cost.df %>% 
  as_tibble() %>% 
#  as.data.frame() %>%
#  pivot_longer(cols = everything()) %>% 
  mutate(name = factor(name, levels = c("Gudava", "Alekseev", "Schulze", "Koryakov","Mudrak", "Filatov & Daniel"))) %>% 
  group_by(name) %>% 
  mutate(m = median(value)) %>% 
  merge(true.results,by="name") -> tmp

####

#tmp <- new.cadm.cost.df 

p.values <- as.data.frame(levels(tmp$name))
for(the.author in levels(tmp$name)){
  tmp2 <- filter(tmp,name==the.author)
  tmp2$logic <- tmp2$value > tmp2$W
  p.val <- sum(tmp2$logic)/nrow(tmp2)
  print(the.author)
  print(p.val)
}


new.cadm.cost.df<- tmp


##

#garik
library(tidyverse)
options(scipen = 1)

jpeg("figures/shuffle.languages.cost.jpg", width = 950, height = 650)

new.cadm.cost.df %>% 
  as_tibble() %>% 
#  pivot_longer(cols = everything()) %>% 
#  filter(name != "Russian Wikipedia") %>% 
#  mutate(name = case_when(name == "Glottolog" ~ "Gudava",
#                          name == "Kostya" ~ "Filatov & Daniel",
#                          TRUE ~ name),
#         name = factor(name, levels = c("Gudava", "Alekseev", "Schulze", "Koryakov", "Mudrak",
#                                        "Filatov & Daniel", "Flat Topology"))) %>% 
  group_by(name) %>% 
  mutate(m = median(value)) %>% 
  merge(true.results,by=c("name","W")) %>%
  
  #aca
  ggplot(aes(value, fill = name))+
  geom_density(show.legend = FALSE)+
  geom_vline(aes(xintercept = m), linetype = 2)+
  geom_vline(aes(xintercept = W), linetype = 1, col="tomato")+
  facet_wrap(~name, scales = "free_y", ncol = 1)+
  xlim(0, 1)+
  theme_minimal()+
  labs(fill = "", x = "Kendall's W")+
  theme(strip.text = element_text(size=16), 
        axis.text = element_text(size=12),
        axis.title = element_text(size=20)
  ) 


dev.off()


##


read_csv("results/shuffle.languages.cost.csv") %>%
  pivot_longer(-X1) %>%
  filter(value != 0) %>%
  mutate(value = ifelse(name == "Flat Topology", 0.5, value),
         name = factor(name,
                       levels = c("Gudava",
                                  "Alekseev",
                                  "Schulze",
                                  "Koryakov",
                                  "Mudrak",
                                  "Filatov & Daniel"))) %>%
  group_by(name) %>%
  mutate(m = median(value)) %>%
  ggplot(aes(value, fill = name))+
  geom_rug() + geom_density()+ # variant 3
  #  geom_histogram(aes(y = ..density..)) + geom_density(alpha = 0)+ # variant 2
  #  geom_density()+ # variant 1
  facet_wrap(~name, ncol = 1, scales = "free_y")+
  scale_x_continuous(limits = c(0,1)) +
  geom_vline(aes(xintercept = m), color = "black", linetype = 2)+
  theme_minimal()+
  labs(x = "")+
  theme(legend.position = "none",
        text = element_text(size = 18))

#GCD----

cadm.gcd.df <- read.csv("results/shuffle.languages.csv")
cadm.gcd.df <- cadm.gcd.df[,-1]
#colnames(cadm.gcd.df) <- c("Filatov & Daniel","Koryakov","Alekseev","Gudava","Schulze","Flat Topology","Mudrak")  

##
true.results <- filter(cadm.gcd.df.full,method =="nodewise")[,c(1,2)]
colnames(true.results) <- c("name","W")

# cadm.cost %>% 
#   bind_rows() -> new.cadm.df

#analysis
cadm.gcd.df %>% 
  as_tibble() %>% 
#  pivot_longer(cols = everything()) %>% 
  mutate(name = factor(name, levels = c("Gudava", "Alekseev", "Schulze", "Koryakov","Mudrak", "Filatov & Daniel"))) %>% 
  group_by(name) %>% 
  mutate(m = median(value)) %>% 
  merge(true.results,by="name") -> tmp

###

###

p.values <- as.data.frame(levels(tmp$name))
for(the.author in levels(tmp$name)){
  tmp2 <- filter(tmp,name==the.author)
  tmp2$logic <- tmp2$value > tmp2$W
  p.val <- sum(tmp2$logic)/nrow(tmp2)
  print(the.author)
  print(p.val)
}


new.cadm.df<- tmp


###

##


##


read_csv("results/shuffle.languages.cost.csv") %>%
  pivot_longer(-X1) %>%
  filter(value != 0) %>%
  mutate(value = ifelse(name == "Flat Topology", 0.5, value),
         name = factor(name,
                       levels = c("Gudava",
                                  "Alekseev",
                                  "Schulze",
                                  "Koryakov",
                                  "Mudrak",
                                  "Filatov & Daniel"))) %>%
  group_by(name) %>%
  mutate(m = median(value)) %>%
  ggplot(aes(value, fill = name))+
  geom_rug() + geom_density()+ # variant 3
  #  geom_histogram(aes(y = ..density..)) + geom_density(alpha = 0)+ # variant 2
  #  geom_density()+ # variant 1
  facet_wrap(~name, ncol = 1, scales = "free_y")+
  scale_x_continuous(limits = c(0,1)) +
  geom_vline(aes(xintercept = m), color = "black", linetype = 2)+
  theme_minimal()+
  labs(x = "")+
  theme(legend.position = "none",
        text = element_text(size = 18))

###
#garik
library(tidyverse)
options(scipen = 1)

jpeg("figures/shuffle.languages.jpg", width = 950, height = 650)

new.cadm.df %>% 
  as_tibble() %>% 
#  pivot_longer(cols = everything()) %>% 
#  filter(name != "Russian Wikipedia") %>% 
#  mutate(name = case_when(name == "Glottolog" ~ "Gudava",
#                          name == "Kostya" ~ "Filatov & Daniel",
#                          TRUE ~ name),
#         name = factor(name, levels = c("Gudava", "Alekseev", "Schulze", "Koryakov", "Mudrak",
#                                        "Filatov & Daniel", "Flat Topology"))) %>% 
  group_by(name) %>% 
  mutate(m = mdian(value)) %>% 
  merge(true.results,by=c("name","W")) %>%
  ggplot(aes(value, fill = name))+
  geom_density(show.legend = FALSE)+
  geom_vline(aes(xintercept = m), linetype = 2)+
  geom_vline(aes(xintercept = W), linetype = 1, col="tomato")+
  facet_wrap(~name, scales = "free_y", ncol = 1)+
  xlim(0, 1)+
  theme_minimal()+
  labs(fill = "", x = "Kendall's W")+
  theme(strip.text = element_text(size=16), 
        axis.text = element_text(size=12),
        axis.title = element_text(size=20)
  ) 


dev.off()


##


##


read_csv("results/shuffle.languages.csv") %>%
  pivot_longer(-X1) %>%
  filter(value != 0) %>%
  mutate(value = ifelse(name == "Flat Topology", 0.5, value),
         name = factor(name,
                       levels = c("Gudava",
                                  "Alekseev",
                                  "Schulze",
                                  "Koryakov",
                                  "Mudrak",
                                  "Filatov & Daniel"))) %>%
  group_by(name) %>%
  mutate(m = median(value)) %>%
  ggplot(aes(value, fill = name))+
  geom_rug() + geom_density()+ # variant 3
  #  geom_histogram(aes(y = ..density..)) + geom_density(alpha = 0)+ # variant 2
  #  geom_density()+ # variant 1
  facet_wrap(~name, ncol = 1, scales = "free_y")+
  scale_x_continuous(limits = c(0,1)) +
  geom_vline(aes(xintercept = m), color = "black", linetype = 2)+
  theme_minimal()+
  labs(x = "")+
  theme(legend.position = "none",
        text = element_text(size = 18))

#maps----
library(lingtypology)
library(leaflet)
data <- read.csv("out-short.csv")

data$eng_vil_name <- str_remove(data$eng_vil_name,"'")

all.langs <- data

all.langs %>% 
  distinct() -> all.langs

#Map all languages
map.feature(languages = all.langs$lang_1_S, features = aff.lang(all.langs$lang_1_S),
            latitude = all.langs$Lat, longitude = all.langs$Lon, 
            #            label = andic.langs$eng_vil_name, label.hide = F,label.fsize = 8,
            minimap = T,
            minimap.position = "bottomright",
            minimap.height = 250,
            minimap.width = 250,
            # rectangle.lng = c(45.7, 46.6),
            # rectangle.lat = c(42.1, 42.9),
            # rectangle.color= "orange",
            #            tile = "Stamen.TonerLite",
            #             tile = "Esri.WorldShadedRelief", WE NEED LICENSE FOR THIS!
            tile = "OpenStreetMap.Mapnik" #THIS IS OPEN LICENCE
            #tile = "Esri.WorldImagery",
            #title = "Villages in our phylogenetic sample",
)

sample.languages <- c("Andi", "Botlikh", "Godoberi","Karata","Bagvalal","Tindi" ,"Chamalal" ,"Akhvakh" )

all.langs %>%
  filter(lang_1_S %in% sample.languages) -> andic.with.kutans

#Andic with kutans
map.feature(languages = andic.with.kutans$lang_1_S, features = aff.lang(andic.with.kutans$lang_1_S),
            latitude = andic.with.kutans$Lat, longitude = andic.with.kutans$Lon, 
            #            label = andic.langs$eng_vil_name, label.hide = F,label.fsize = 8,
            minimap = T,
            minimap.position = "bottomright",
            minimap.height = 250,
            minimap.width = 250,
            # rectangle.lng = c(45.7, 46.6),
            # rectangle.lat = c(42.1, 42.9),
            # rectangle.color= "orange",
            #            tile = "Stamen.TonerLite",
            #             tile = "Esri.WorldShadedRelief", WE NEED LICENSE FOR THIS!
            tile = "OpenStreetMap.Mapnik" #THIS IS OPEN LICENCE
            #tile = "Esri.WorldImagery",
            #title = "Villages in our phylogenetic sample",
)


#Andic with kutans + box
map.feature(languages = andic.with.kutans$lang_1_S, features = aff.lang(andic.with.kutans$lang_1_S),
            latitude = andic.with.kutans$Lat, longitude = andic.with.kutans$Lon, 
            #            label = andic.langs$eng_vil_name, label.hide = F,label.fsize = 8,
            minimap = T,
            minimap.position = "bottomright",
            minimap.height = 250,
            minimap.width = 250,
             rectangle.lng = c(45.7, 46.6),
             rectangle.lat = c(42.1, 42.9),
             rectangle.color= "orange",
            #            tile = "Stamen.TonerLite",
            #             tile = "Esri.WorldShadedRelief", WE NEED LICENSE FOR THIS!
            tile = "OpenStreetMap.Mapnik" #THIS IS OPEN LICENCE
            #tile = "Esri.WorldImagery",
            #title = "Villages in our phylogenetic sample",
)


data.andic.full <- subset(data, eng_vil_name %in% colnames(d.cost.sym))

unique(data.andic.full$lang_1_S)

data.andic.full %>% 
  str()
data.andic.full %>% 
  distinct() %>% 
  str()


andic.langs <- data.andic.full


andic.langs %>% 
  distinct() -> andic.langs


#Map Andic languages no kutan
map.feature(languages = andic.langs$lang_1_S, features = andic.langs$lang_1_S,
            latitude = andic.langs$Lat, longitude = andic.langs$Lon, 
            #            label = andic.langs$eng_vil_name, label.hide = F,label.fsize = 8,
            minimap = T,
             minimap.position = "bottomright",
            #             tile = "Esri.WorldShadedRelief", WE NEED LICENSE FOR THIS!
            tile = "OpenStreetMap.Mapnik" #THIS IS OPEN LICENCE
            #tile = "Esri.WorldImagery",
            #title = "Villages in our phylogenetic sample",
)


#real sample
sample.languages <- c("Andi", "Botlikh", "Godoberi","Karata","Bagvalal","Tindi" ,"Chamalal" ,"Akhvakh" )
sample.villages <- c("Rikvani", "Botlikh", "Godoberi","Karata","Kvanada","Tindi" ,"Nizhnie Gakvari" ,"Tad-Magitl'" )

sample.villages <- str_remove(sample.villages,"'")

andic.langs$in.phylo <- andic.langs$eng_vil_name %in% sample.villages

andic.langs$SAMPLE <- andic.langs$in.phylo

table(andic.langs$SAMPLE)


our.sample <- andic.langs[which( andic.langs$SAMPLE == TRUE),]

andic.langs$SAMPLE <- as.factor(andic.langs$SAMPLE) 
levels(andic.langs$SAMPLE) <- c("not in sample", "in sample")


#Map Andic vs sample
map.feature(languages = andic.langs$lang_1_S, features = andic.langs$lang_1_S, stroke.features  = andic.langs$SAMPLE,
            latitude = andic.langs$Lat, longitude = andic.langs$Lon, 
            #            label = andic.langs$eng_vil_name, label.hide = F,label.fsize = 8,
            minimap = T,
            minimap.position = "bottomright",
            minimap.height = 350,
            minimap.width = 350,
            # rectangle.lng = c(45.7, 46.6),
            # rectangle.lat = c(42.1, 42.9),
            # rectangle.color= "orange",
            #            tile = "Stamen.TonerLite",
            #             tile = "Esri.WorldShadedRelief", WE NEED LICENSE FOR THIS!
             tile = "OpenStreetMap.Mapnik" #THIS IS OPEN LICENCE
            #tile = "Esri.WorldImagery",
            #title = "Villages in our phylogenetic sample",
)
